# Supplementary material for: Cotton Leaf Curl Multan Virus-Derived Viral Small RNAs Can Target Cotton Genes to Promote Viral Infection
Source: Front Plant Sci. 2016 Aug 4;7:1162. doi: 10.3389/fpls.2016.01162 (PMC4972823; doi:10.3389/fpls.2016.01162)
Supplement: Supplementary file 1 [file Table_1.XLSX]

## Sheet: Table S1
Table S1 Primers list in this study
ID	Sense primer	Antisense primer	Description
CLCuD AV1 DNA	TGATAACGAACCCAGTACAGC	ACCAAAGCCTGTTCCTTACTC	CLCuD AV1 DNA primer
cotton histone gene (AF024716)	CGGTGGTGTGAAGAAGCCTCAT	AATTTCACGAACAAGCCTCTGGAA	Reference genes for qRT-PCR in cotton
vsiR1767 RT-primer	GTCGTATCCAGTGCAGGGTCCGAGGTATTCGCACTGGATACGACTCCAAT		Stem-loop RT-PCR primer of cotton vsiR1767
vsiR1767 qRT-PCR primer	CGGCGCCTGTGCTGTACTTTG	GTGCAGGGTCCGAGGT	qRT-PCR primer of vsiR1767
vsiR0441 RT-primer	GTCGTATCCAGTGCAGGGTCCGAGGTATTCGCACTGGATACGACCTTAAG		Stem-loop RT-PCR primer of cotton vsiR0441
vsiR0441 qRT-PCR primer	CGGCGCCTCAGACTGGTCTTTT	GTGCAGGGTCCGAGGT	qRT-PCR primer of vsiR0441
vsiR3266 RT-primer	GTCGTATCCAGTGCAGGGTCCGAGGTATTCGCACTGGATACGACAGGAGA		Stem-loop RT-PCR primer of cotton vsiR3266
vsiR3266 qRT-PCR primer	CGGCGCCCATCGATCTGAAAC	GTGCAGGGTCCGAGGT	qRT-PCR primer of vsiR3266
vsiR1024 RT-primer	GTCGTATCCAGTGCAGGGTCCGAGGTATTCGCACTGGATACGACGAACTG		Stem-loop RT-PCR primer of cotton vsiR1024
vsiR1024 qRT-PCR primer	CGGCGTCTCACGATCCGAATC	GTGCAGGGTCCGAGGT	qRT-PCR primer of vsiR1024
vsiR3194 RT-primer	GTCGTATCCAGTGCAGGGTCCGAGGTATTCGCACTGGATACGACGAGAGT		Stem-loop RT-PCR primer of cotton vvsiR3194
vsiR3194 qRT-PCR primer	CGGCGCTTCCATCGATCTGAA	GTGCAGGGTCCGAGGT	qRT-PCR primer of vsiR3194
U6 RT-primer	GTCGTATCCAGTGCAGGGTCCGAGGTATTCGCACTGGATACGACGGATGT		Stem-loop RT-PCR primer of cotton U6
U6 qRT-PCR primer	CGGCGTGTATCGTTCCAATTTTATC	GTGCAGGGTCCGAGGT	qRT-PCR primer of U6
vsiR1767-T qRT-PCR primer	CCCCAAGAATCGCCTACTC	TGGATTGCATAATGGACCCAG	qRT-PCR primer of vsiR1767 target JK704372.1
vsiR2895-T qRT-PCR primer	GTATCAACGTGAAGCTGAAGTAC	CCTGTTTCCTAGCATCAAAGTTG	qRT-PCR primer of vsiR2895 target DR453485.1
vsiR2009-T qRT-PCR primer	ATTGGTTGATGTCGGAGGTG	TCTCATTGTATGCTGGTGCC	qRT-PCR primer of vsiR2009 target Contig3284
vsiR2730-T qRT-PCR primer	CTTGACGATATCATGCCGAGG	CTTGATTCTGGACCTATGGCTC	qRT-PCR primer of vsiR2730 target Contig20672
vsiR4287-T qRT-PCR primer	CGAGAACTTATCAGGTAGTGGG	TCAAGTCTCTGTATGCATCGC	qRT-PCR primer of vsiR4287 target EY196245.1
vsiR1748-T qRT-PCR primer	CTTGCTACATTTCTGCCCAAC	GCTACCCGATTTTGTTCTGTG	qRT-PCR primer of vsiR1748 target JK704372.1
vsiR3114-T qRT-PCR primer	TTGATGACCGTGGAGGAAGCC	CAGAGGCACACAACCAGATTC	qRT-PCR primer of vsiR3114 target Contig28334
Contig28334 VIGS vector construction	TGTACTAGTCCAAGTGGAGTAGGGAGCAAGAT	TGCTTAATTAACCTGTGCTCATCCTCTGTCCAA	vsiR3114 target Contig28334 VIGS vector construction
Contig28334 5‘-RACE outer primer	GCAGAACCCACAGATGCGGTGCC		vsiR3114 target Contig28334 5'-RACE amplification
Contig28334 5‘-RACE inner primer	GACTTGCTACTTGTGTTGGC		vsiR3114 target Contig28334 5'-RACE amplification

## Sheet: Table S2
Table S2 Characteristics of all vsiRNA identified in this study
ID	seq	length	T-1 Read	T-1 RPM	T-2 Read	T-2 RPM	information	DNA name	position
vsiR0001	TGGGATCCATTGTTAAACGAAT	22	59	16.4815	50	33.3198	+	DNA-A	119
vsiR0002	TCAGGAAATTCGTTTAACAATG	22	97	27.0967	84	55.9773	-	DNA-A	126
vsiR0003	CACGGGTTTCGGTGTATGCTT	21	53	14.8054	22	14.6607	+	DNA-A	155
vsiR0004	CACGGGTTTCGGTGTATGCTTT	22	118	32.9629	119	79.3012	+	DNA-A	155
vsiR0005	CGGGTTTCGGTGTATGCTTTC	21	62	17.3195	87	57.9765	+	DNA-A	157
vsiR0006	CGGGTTTCGGTGTATGCTTTCT	22	43	12.0119	47	31.3206	+	DNA-A	157
vsiR0007	GTTTCGGTGTATGCTTTCTGT	21	62	17.3195	36	23.9903	+	DNA-A	160
vsiR0008	TTTCGGTGTATGCTTTCTGTC	21	37	10.3358	87	57.9765	+	DNA-A	161
vsiR0009	TTCGGTGTATGCTTTCTGTCAA	22	39	10.8945	27	17.9927	+	DNA-A	162
vsiR0010	TTCGGTGTATGCTTTCTGTCAAA	23	37	10.3358	39	25.9895	+	DNA-A	162
vsiR0011	TCGGTGTATGCTTTCTGTCAAA	22	68	18.9956	42	27.9887	+	DNA-A	163
vsiR0012	CGGTGTATGCTTTCTGTCAAAT	22	60	16.7608	57	37.9846	+	DNA-A	164
vsiR0013	CTTTCTGTCAAATATTTGCAAC	22	374	104.48	93	61.9749	+	DNA-A	173
vsiR0014	CAACTTTTGTCGCAGGATTAT	21	45	12.5706	18	11.9951	+	DNA-A	191
vsiR0015	CAACTTTTGTCGCAGGATTATT	22	158	44.1368	117	77.9684	+	DNA-A	191
vsiR0016	CGGTGAATAATCCTGCGACAA	21	47	13.1293	32	21.3247	-	DNA-A	197
vsiR0017	ATTTAATCTGTATTCTACGTTC	22	206	57.5455	32	21.3247	+	DNA-A	246
vsiR0018	TAATCTGTATTCTACGTTCCCGT	23	116	32.4043	98	65.3069	+	DNA-A	249
vsiR0019	CGGGAACGTAGAATACAGATT	21	67	18.7162	17	11.3287	-	DNA-A	250
vsiR0020	AATCTGTATTCTACGTTCCCGT	22	47	13.1293	54	35.9854	+	DNA-A	250
vsiR0021	ATCTGTATTCTACGTTCCCGC	21	147	41.064	28	18.6591	+	DNA-A	251
vsiR0022	ATCTGTATTCTACGTTCCCGT	21	1032	288.29	474	315.872	+	DNA-A	251
vsiR0023	TTCGACATAATTACGGGAACGT	22	128	35.7564	42	27.9887	-	DNA-A	262
vsiR0024	CTCGCTTCGACATAATTACGG	21	51	14.2467	22	14.6607	-	DNA-A	268
vsiR0025	TAATTATGTCGAAGCGAGCTG	21	143	39.9466	55	36.6518	+	DNA-A	271
vsiR0026	TAATTATGTCGAAGCGAGCTGC	22	124	34.639	56	37.3182	+	DNA-A	271
vsiR0027	AATTATGTCGAAGCGAGCTGC	21	203	56.7074	139	92.6291	+	DNA-A	272
vsiR0028	ATTATGTCGAAGCGAGCTGC	20	72	20.113	37	24.6567	+	DNA-A	273
vsiR0029	ATTATGTCGAAGCGAGCTGCAG	22	45	12.5706	49	32.6534	+	DNA-A	273
vsiR0030	TTATGTCGAAGCGAGCTGCAG	21	58	16.2021	43	28.6551	+	DNA-A	274
vsiR0031	ATATCTGCAGCTCGCTTCGAC	21	52	14.526	57	37.9846	-	DNA-A	278
vsiR0032	TCGAAGCGAGCTGCAGATATC	21	37	10.3358	60	39.9838	+	DNA-A	279
vsiR0033	CGAAGCGAGCTGCAGATATCGT	22	84	23.4651	67	44.6486	+	DNA-A	280
vsiR0034	ACGATATCTGCAGCTCGCTTC	21	391	109.22	585	389.842	-	DNA-A	281
vsiR0035	ACGATATCTGCAGCTCGCTT	20	42	11.7326	179	119.285	-	DNA-A	282
vsiR0036	TGACGATATCTGCAGCTCGCTT	22	66	18.4369	105	69.9716	-	DNA-A	282
vsiR0037	TGACGATATCTGCAGCTCGCT	21	58	16.2021	17	11.3287	-	DNA-A	283
vsiR0038	ATGACGATATCTGCAGCTCGT	21	152	42.4607	259	172.597	-	DNA-A	284
vsiR0039	AATGACGATATCTGCAGCTCGT	22	52	14.526	66	43.9822	-	DNA-A	284
vsiR0040	TGACGATATCTGCAGCTCGC	20	53	14.8054	77	51.3125	-	DNA-A	284
vsiR0041	ATGACGATATCTGCAGCTCGC	21	674	188.28	2335	1556.04	-	DNA-A	284
vsiR0042	AATGACGATATCTGCAGCTCGC	22	326	91.0671	666	443.82	-	DNA-A	284
vsiR0043	AAATGACGATATCTGCAGCTCGC	23	87	24.3032	365	243.235	-	DNA-A	284
vsiR0044	CGAGCTGCAGATATCGTCATT	21	68	18.9956	85	56.6437	+	DNA-A	285
vsiR0045	CGAGCTGCAGATATCGTCATTT	22	52	14.526	43	28.6551	+	DNA-A	285
vsiR0046	CGAGCTGCAGATATCGTCATTTC	23	43	12.0119	141	93.9619	+	DNA-A	285
vsiR0047	AAATGACGATATCTGCAGCTC	21	192	53.6346	65	43.3158	-	DNA-A	286
vsiR0048	TGAAATGACGATATCTGCAGC	21	95	26.538	21	13.9943	-	DNA-A	288
vsiR0049	TTGAAATGACGATATCTGCAGC	22	75	20.951	22	14.6607	-	DNA-A	288
vsiR0050	CGCGGGCGTTGAAATGACGAT	21	154	43.0194	50	33.3198	-	DNA-A	297
vsiR0051	ACGCGGGCGTTGAAATGACGA	21	66	18.4369	41	27.3223	-	DNA-A	298
vsiR0052	CGACGCGGGCGTTGAAATGACG	22	37	10.3358	85	56.6437	-	DNA-A	299
vsiR0053	CGTACTTTCGACGCGGGCGTTG	22	133	37.1532	75	49.9797	-	DNA-A	307
vsiR0054	CGTACTTTCGACGCGGGCGTT	21	349	97.4921	212	141.276	-	DNA-A	308
vsiR0055	CAGACGCCGACGTACTTTCGAT	22	37	10.3358	37	24.6567	-	DNA-A	317
vsiR0056	CAGACGCCGACGTACTTTCGAC	22	455	127.1	593	395.173	-	DNA-A	317
vsiR0057	TCAGACGCCGACGTACTTTCGAC	23	56	15.6434	63	41.983	-	DNA-A	317
vsiR0058	CAGACGCCGACGTACTTTCGA	21	370	103.36	221	147.274	-	DNA-A	318
vsiR0059	TCGAAAGTACGTCGGCGTCTG	21	169	47.2096	363	241.902	+	DNA-A	318
vsiR0060	TCAGACGCCGACGTACTTTCGA	22	169	47.2096	67	44.6486	-	DNA-A	318
vsiR0061	TTCAGACGCCGACGTACTTTCGA	23	51	14.2467	57	37.9846	-	DNA-A	318
vsiR0062	TCAGACGCCGACGTACTTTCG	21	273	76.2617	91	60.6421	-	DNA-A	319
vsiR0063	TTCAGACGCCGACGTACTTTCG	22	172	48.0477	149	99.2931	-	DNA-A	319
vsiR0064	TTCAGACGCCGACGTACTTTC	21	70	19.5543	83	55.3109	-	DNA-A	320
vsiR0065	AAGTACGTCGGCGTCTGAACTT	22	65	18.1576	52	34.6526	+	DNA-A	322
vsiR0066	GTACGTCGGCGTCTGAACTTC	21	61	17.0402	63	41.983	+	DNA-A	324
vsiR0067	CGAAGTTCAGACGCCGACGTA	21	85	23.7445	26	17.3263	-	DNA-A	325
vsiR0068	TACGTCGGCGTCTGAACTTCG	21	67	18.7162	60	39.9838	+	DNA-A	325
vsiR0069	TCGGCGTCTGAACTTCGGC	19	51	14.2467	283	188.59	+	DNA-A	329
vsiR0070	TCGGCGTCTGAACTTCGGCAG	21	417	116.49	1828	1218.17	+	DNA-A	329
vsiR0071	TCGGCGTCTGAACTTCGGCAGC	22	125	34.9184	417	277.887	+	DNA-A	329
vsiR0072	CGGCGTCTGAACTTCGGCAG	20	68	18.9956	76	50.6461	+	DNA-A	330
vsiR0073	CGGCGTCTGAACTTCGGCAGC	21	258	72.0715	467	311.207	+	DNA-A	330
vsiR0074	CGGCGTCTGAACTTCGGCAGT	21	39	10.8945	36	23.9903	+	DNA-A	330
vsiR0075	TTGGTGTATGGGCTGCCGAAG	21	40	11.1739	70	46.6478	-	DNA-A	341
vsiR0076	CTTCGGCAGCCCATACACCAAC	22	107	29.8901	33	21.9911	+	DNA-A	341
vsiR0077	CACGGTTGGTGTATGGGCTGCC	22	76	21.2304	254	169.265	-	DNA-A	345
vsiR0078	CACGGTTGGTGTATGGGCTGC	21	62	17.3195	109	72.6372	-	DNA-A	346
vsiR0079	TGGGGACAGCAACACGGTTGGT	22	43	12.0119	28	18.6591	-	DNA-A	357
vsiR0080	TGGGGACAGCAACACGGTTGG	21	70	19.5543	67	44.6486	-	DNA-A	358
vsiR0081	CAATGGGGACAGCAACACGGT	21	90	25.1412	114	75.9692	-	DNA-A	361
vsiR0082	CCGTGTTGCTGTCCCCATTGT	21	129	36.0358	176	117.286	+	DNA-A	362
vsiR0083	ACAATGGGGACAGCAACACGG	21	57	15.9228	222	147.94	-	DNA-A	362
vsiR0084	CCGTGTTGCTGTCCCCATTGTC	22	296	82.6867	438	291.882	+	DNA-A	362
vsiR0085	CCGTGTTGCTGTCCCCATTGTT	22	38	10.6152	28	18.6591	+	DNA-A	362
vsiR0086	CGTGTTGCTGTCCCCATTGTC	21	62	17.3195	81	53.9781	+	DNA-A	363
vsiR0087	CGTGTTGCTGTCCCCATTGTCC	22	60	16.7608	133	88.6307	+	DNA-A	363
vsiR0088	TGACGCGGACAATGGGGACAGC	22	93	25.9793	258	171.93	-	DNA-A	369
vsiR0089	TGACGCGGACAATGGGGACAG	21	149	41.6227	144	95.9611	-	DNA-A	370
vsiR0090	TTTGTGACGCGGACAATGGGG	21	56	15.6434	41	27.3223	-	DNA-A	374
vsiR0091	TTTTGTGACGCGGACAATGGG	21	41	11.4532	51	33.9862	-	DNA-A	375
vsiR0092	CATGCCTGTTGTTTTGTGACGT	22	116	32.4043	30	19.9919	-	DNA-A	385
vsiR0093	ATGCCTGTTGTTTTGTGACGC	21	47	13.1293	44	29.3214	-	DNA-A	385
vsiR0094	CATGCCTGTTGTTTTGTGACGC	22	268	74.865	201	133.946	-	DNA-A	385
vsiR0095	CCATGCCTGTTGTTTTGTGACG	22	47	13.1293	18	11.9951	-	DNA-A	386
vsiR0096	CATGCCTGTTGTTTTGTGAC	20	42	11.7326	34	22.6575	-	DNA-A	387
vsiR0097	CCATGCCTGTTGTTTTGTGAC	21	287	80.1726	151	100.626	-	DNA-A	387
vsiR0098	TCCATGCCTGTTGTTTTGTGAC	22	165	46.0923	89	59.3093	-	DNA-A	387
vsiR0099	CACAAAACAACAGGCATGGAC	21	74	20.6717	52	34.6526	+	DNA-A	389
vsiR0100	CACAAAACAACAGGCATGGACA	22	50	13.9673	46	30.6542	+	DNA-A	389
vsiR0101	TTGTCCATGCCTGTTGTTTTG	21	70	19.5543	118	78.6348	-	DNA-A	391
vsiR0102	CAAAACAACAGGCATGGACAA	21	38	10.6152	37	24.6567	+	DNA-A	391
vsiR0103	TTTGTCCATGCCTGTTGTTTT	21	40	11.1739	32	21.3247	-	DNA-A	392
vsiR0104	TGTTTGTCCATGCCTGTTGTT	21	106	29.6108	112	74.6364	-	DNA-A	394
vsiR0105	CTGTTTGTCCATGCCTGTTGTT	22	62	17.3195	100	66.6397	-	DNA-A	394
vsiR0106	CTGTTTGTCCATGCCTGTTGT	21	186	51.9585	117	77.9684	-	DNA-A	395
vsiR0107	CCTGTTTGTCCATGCCTGTTGT	22	45	12.5706	36	23.9903	-	DNA-A	395
vsiR0108	CCTGTTTGTCCATGCCTGTTG	21	46	12.85	38	25.3231	-	DNA-A	396
vsiR0109	CTGTTCATAGGCCTGTTTGTCC	22	42	11.7326	60	39.9838	-	DNA-A	406
vsiR0110	CTGTTCATAGGCCTGTTTGTC	21	194	54.1933	113	75.3028	-	DNA-A	407
vsiR0111	CTTCCTGTTCATAGGCCTGTT	21	44	12.2913	45	29.9878	-	DNA-A	411
vsiR0112	CTGGGCTTCCTGTTCATAGGC	21	136	37.9912	126	83.966	-	DNA-A	416
vsiR0113	ATATTCTGGGCTTCCTGTTC	20	53	14.8054	182	121.284	-	DNA-A	422
vsiR0114	TATATTCTGGGCTTCCTGTTC	21	101	28.214	116	77.302	-	DNA-A	422
vsiR0115	CGATATATTCTGGGCTTCCTGTT	23	145	40.5053	489	325.868	-	DNA-A	423
vsiR0116	CGATATATTCTGGGCTTCCTGT	22	225	62.8531	215	143.275	-	DNA-A	424
vsiR0117	CGATATATTCTGGGCTTCCTG	21	106	29.6108	87	57.9765	-	DNA-A	425
vsiR0118	CAGAATATATCGGATGTACAG	21	116	32.4043	26	17.3263	+	DNA-A	434
vsiR0119	CAGAATATATCGGATGTACAGA	22	58	16.2021	20	13.3279	+	DNA-A	434
vsiR0120	CTGTACATCCGATATATTCT	20	54	15.0847	16	10.6623	-	DNA-A	435
vsiR0121	ATATATCGGATGTACAGAAGTC	22	57	15.9228	17	11.3287	+	DNA-A	438
vsiR0122	TATATCGGATGTACAGAAGTC	21	47	13.1293	17	11.3287	+	DNA-A	439
vsiR0123	CATCCGGACTTCTGTACATCT	21	267	74.5857	73	48.6469	-	DNA-A	445
vsiR0124	ACATCCGGACTTCTGTACATCT	22	54	15.0847	75	49.9797	-	DNA-A	445
vsiR0125	CATCCGGACTTCTGTACATCC	21	1291	360.64	693	461.813	-	DNA-A	445
vsiR0126	ACATCCGGACTTCTGTACATCC	22	282	78.7759	624	415.831	-	DNA-A	445
vsiR0127	AACATCCGGACTTCTGTACATCC	23	55	15.3641	114	75.9692	-	DNA-A	445
vsiR0128	ACATCCGGACTTCTGTACATC	21	77	21.5097	52	34.6526	-	DNA-A	446
vsiR0129	AACATCCGGACTTCTGTACATC	22	89	24.8619	73	48.6469	-	DNA-A	446
vsiR0130	GAACATCCGGACTTCTGTACATC	23	40	11.1739	28	18.6591	-	DNA-A	446
vsiR0131	ATGTACAGAAGTCCGGATGTT	21	101	28.214	42	27.9887	+	DNA-A	447
vsiR0132	AACATCCGGACTTCTGTACAT	21	90	25.1412	48	31.987	-	DNA-A	447
vsiR0133	TTTGGAACATCCGGACTTCTG	21	37	10.3358	32	21.3247	-	DNA-A	452
vsiR0134	CTTTGGAACATCCGGACTTCTG	22	114	31.8456	116	77.302	-	DNA-A	452
vsiR0135	ACAACCCTTTGGAACATCCGG	21	37	10.3358	52	34.6526	-	DNA-A	459
vsiR0136	CACAACCCTTTGGAACATCCGG	22	65	18.1576	60	39.9838	-	DNA-A	459
vsiR0137	CCGGATGTTCCAAAGGGTTGTG	22	42	11.7326	55	36.6518	+	DNA-A	459
vsiR0138	CGGATGTTCCAAAGGGTTGTG	21	113	31.5662	88	58.6429	+	DNA-A	460
vsiR0139	AAGACTGTACCTTACATGGGCT	22	44	12.2913	53	35.319	-	DNA-A	483
vsiR0140	AGACTGTACCTTACATGGGCC	21	91	25.4206	142	94.6283	-	DNA-A	483
vsiR0141	AAGACTGTACCTTACATGGGCC	22	156	43.5781	360	239.903	-	DNA-A	483
vsiR0142	AAAAGACTGTACCTTACATGGGCC	24	70	19.5543	425	283.219	-	DNA-A	483
vsiR0143	AAAGACTGTACCTTACATGGGC	22	59	16.4815	68	45.315	-	DNA-A	484
vsiR0144	AAAAGACTGTACCTTACATGGGC	23	40	11.1739	111	73.97	-	DNA-A	484
vsiR0145	AAGACTGTACCTTACATGGG	20	72	20.113	29	19.3255	-	DNA-A	485
vsiR0146	AAAGACTGTACCTTACATGGG	21	1719	480.2	1077	717.709	-	DNA-A	485
vsiR0147	AAAAGACTGTACCTTACATGGG	22	1107	309.24	1103	735.035	-	DNA-A	485
vsiR0148	CAAAAGACTGTACCTTACATGGG	23	485	135.48	470	313.206	-	DNA-A	485
vsiR0149	AAAAAGACTGTACCTTACATGGG	23	47	13.1293	67	44.6486	-	DNA-A	485
vsiR0150	AAAGACTGTACCTTACATGGA	21	60	16.7608	18	11.9951	-	DNA-A	485
vsiR0151	AAAAGACTGTACCTTACATGG	21	211	58.9422	234	155.937	-	DNA-A	486
vsiR0152	CAAAAGACTGTACCTTACATGG	22	377	105.31	296	197.253	-	DNA-A	486
vsiR0153	AAAGACTGTACCTTACATG	19	39	10.8945	42	27.9887	-	DNA-A	487
vsiR0154	CAAAAGACTGTACCTTACATG	21	122	34.0803	130	86.6316	-	DNA-A	487
vsiR0155	CTCAAAAGACTGTACCTTACATG	23	208	58.1042	218	145.274	-	DNA-A	487
vsiR0156	CTCAAAAGACTGTACCTTAC	20	79	22.0684	49	32.6534	-	DNA-A	490
vsiR0157	ACTCAAAAGACTGTACCTTAC	21	286	79.8932	196	130.614	-	DNA-A	490
vsiR0158	CTGGACTCAAAAGACTGTACC	21	247	68.9987	443	295.214	-	DNA-A	494
vsiR0159	TCTGGACTCAAAAGACTGTACC	22	382	106.71	594	395.84	-	DNA-A	494
vsiR0160	AACATCATGTCTGGACTCAAAAGA	24	52	14.526	107	71.3044	-	DNA-A	501
vsiR0161	TTTTGAGTCCAGACATGATGTT	22	140	39.1086	29	19.3255	+	DNA-A	503
vsiR0162	CAACATCATGTCTGGACTCAA	21	56	15.6434	51	33.9862	-	DNA-A	505
vsiR0163	TGTATTTCTGATGTTACTCGTG	22	510	142.47	116	77.302	+	DNA-A	546
vsiR0164	GTATTTCTGATGTTACTCGTG	21	402	112.3	22	14.6607	+	DNA-A	547
vsiR0165	GTATTTCTGATGTTACTCGTGG	22	70	19.5543	17	11.3287	+	DNA-A	547
vsiR0166	GTATTTCTGATGTTACTCGTGGTG	24	43	12.0119	29	19.3255	+	DNA-A	547
vsiR0167	TATTTCTGATGTTACTCGTGG	21	185	51.6792	94	62.6413	+	DNA-A	548
vsiR0168	TATTTCTGATGTTACTCGTGGT	22	143	39.9466	51	33.9862	+	DNA-A	548
vsiR0169	TTTCTGATGTTACTCGTGGT	20	37	10.3358	20	13.3279	+	DNA-A	550
vsiR0170	TTTCTGATGTTACTCGTGGTG	21	209	58.3835	79	52.6453	+	DNA-A	550
vsiR0171	TTTCTGATGTTACTCGTGGTGC	22	109	30.4488	20	13.3279	+	DNA-A	550
vsiR0172	TTTCTGATGTTACTCGTGGTGT	22	849	237.17	440	293.214	+	DNA-A	550
vsiR0173	TTTCTGATGTTACTCGTGGTGTC	23	900	251.41	609	405.836	+	DNA-A	550
vsiR0174	TTTCTGATGTTACTCGTGGTGTT	23	111	31.0075	39	25.9895	+	DNA-A	550
vsiR0175	TTCTGATGTTACTCGTGGTGT	21	271	75.703	155	103.291	+	DNA-A	551
vsiR0176	TTCTGATGTTACTCGTGGTGTC	22	414	115.65	232	154.604	+	DNA-A	551
vsiR0177	TTCTGATGTTACTCGTGGTGTT	22	44	12.2913	16	10.6623	+	DNA-A	551
vsiR0178	TCTGATGTTACTCGTGGTGT	20	55	15.3641	19	12.6615	+	DNA-A	552
vsiR0179	TCTGATGTTACTCGTGGTGTC	21	178	49.7238	74	49.3133	+	DNA-A	552
vsiR0180	ATGTTACTCGTGGTGTCGGTT	21	46	12.85	52	34.6526	+	DNA-A	556
vsiR0181	ATGTTACTCGTGGTGTCGGTTTG	23	41	11.4532	46	30.6542	+	DNA-A	556
vsiR0182	TGTTACTCGTGGTGTCGGTTT	21	39	10.8945	37	24.6567	+	DNA-A	557
vsiR0183	TGTTACTCGTGGTGTCGGTTTG	22	59	16.4815	75	49.9797	+	DNA-A	557
vsiR0184	TTACTCGTGGTGTCGGTTTGA	21	55	15.3641	60	39.9838	+	DNA-A	559
vsiR0185	TTACTCGTGGTGTCGGTTTGAC	22	87	24.3032	76	50.6461	+	DNA-A	559
vsiR0186	CTGACTTGACACAAAAACGTTT	22	270	75.4237	88	58.6429	-	DNA-A	594
vsiR0187	ATAAACTGACTTGACACAAAAACG	24	44	12.2913	38	25.3231	-	DNA-A	597
vsiR0188	TGTTTTAGGTAAGATATGGATG	22	60	16.7608	22	14.6607	+	DNA-A	620
vsiR0189	TTAGGTAAGATATGGATGGATG	22	129	36.0358	145	96.6275	+	DNA-A	624
vsiR0190	CGTGTGATTCCTGGTCTTTAT	21	212	59.2216	272	181.26	-	DNA-A	651
vsiR0191	TTCGTGTGATTCCTGGTCTTTAT	23	62	17.3195	162	107.956	-	DNA-A	651
vsiR0192	CGAATTCGTGTGATTCCTGGT	21	74	20.6717	43	28.6551	-	DNA-A	657
vsiR0193	ATCACACGAATTCGGTCATGT	21	56	15.6434	27	17.9927	+	DNA-A	664
vsiR0194	CACACGAATTCGGTCATGTTCT	22	75	20.951	24	15.9935	+	DNA-A	666
vsiR0195	TTCGGTCATGTTCTTTTTAGT	21	170	47.489	94	62.6413	+	DNA-A	674
vsiR0196	TTCGGTCATGTTCTTTTTAGTT	22	275	76.8204	220	146.607	+	DNA-A	674
vsiR0197	TTCGGTCATGTTCTTTTTAGTTC	23	249	69.5574	497	331.199	+	DNA-A	674
vsiR0198	AACTAAAAAGAACATGACCGA	21	195	54.4727	26	17.3263	-	DNA-A	675
vsiR0199	TCGGTCATGTTCTTTTTAGTT	21	118	32.9629	65	43.3158	+	DNA-A	675
vsiR0200	TCGGTCATGTTCTTTTTAGTTC	22	156	43.5781	261	173.93	+	DNA-A	675
vsiR0201	CGGTCATGTTCTTTTTAGTTC	21	647	180.74	626	417.164	+	DNA-A	676
vsiR0202	CGAACTAAAAAGAACATGACCG	22	246	68.7194	54	35.9854	-	DNA-A	676
vsiR0203	CGGTCATGTTCTTTTTAGTTCG	22	53	14.8054	31	20.6583	+	DNA-A	676
vsiR0204	CGGTCATGTTCTTTTTAGTTT	21	38	10.6152	32	21.3247	+	DNA-A	676
vsiR0205	TCGCGAACTAAAAAGAACATG	21	256	71.5128	25	16.6599	-	DNA-A	680
vsiR0206	TTCGCGATCGACGACCTGT	19	65	18.1576	83	55.3109	+	DNA-A	694
vsiR0207	TTCGCGATCGACGACCTGTT	20	54	15.0847	89	59.3093	+	DNA-A	694
vsiR0208	TTCGCGATCGACGACCTGTTG	21	128	35.7564	242	161.268	+	DNA-A	694
vsiR0209	TTCGCGATCGACGACCTGTTGT	22	41	11.4532	48	31.987	+	DNA-A	694
vsiR0210	TCGCGATCGACGACCTGTT	19	60	16.7608	25	16.6599	+	DNA-A	695
vsiR0211	TGTCAACAGGTCGTCGATCGCG	22	68	18.9956	149	99.2931	-	DNA-A	696
vsiR0212	CGACGACCTGTTGACAAACCTC	22	462	129.06	1147	764.357	+	DNA-A	702
vsiR0213	CGACGACCTGTTGACAAACCTCAG	24	76	21.2304	176	117.286	+	DNA-A	702
vsiR0214	CGACGACCTGTTGACAAACCTT	22	38	10.6152	58	38.651	+	DNA-A	702
vsiR0215	ACGACCTGTTGACAAACCTC	20	46	12.85	96	63.9741	+	DNA-A	704
vsiR0216	ACGACCTGTTGACAAACCTCAG	22	51	14.2467	47	31.3206	+	DNA-A	704
vsiR0217	CGACCTGTTGACAAACCTC	19	68	18.9956	57	37.9846	+	DNA-A	705
vsiR0218	CGACCTGTTGACAAACCTCAG	21	41	11.4532	21	13.9943	+	DNA-A	705
vsiR0219	TTGCTGTACTGGGTTCGTTATC	22	98	27.376	119	79.3012	-	DNA-A	753
vsiR0220	CAGTTGCTGTACTGGGTTCGTT	22	61	17.0402	33	21.9911	-	DNA-A	756
vsiR0221	TCTTCACAGTTGCTGTACTGGG	22	66	18.4369	71	47.3142	-	DNA-A	762
vsiR0222	TCTTCACAGTTGCTGTACTGG	21	158	44.1368	50	33.3198	-	DNA-A	763
vsiR0223	TTCTTCACAGTTGCTGTACTGG	22	69	19.2749	30	19.9919	-	DNA-A	763
vsiR0224	CTATTCTTCACAGTTGCTGTA	21	80	22.3478	24	15.9935	-	DNA-A	767
vsiR0225	TATCAGGTGTTGAGGAAATGGC	22	45	12.5706	24	15.9935	+	DNA-A	801
vsiR0226	CAATATGCGAGTAAGGAACAGG	22	282	78.7759	126	83.966	+	DNA-A	843
vsiR0227	ATATGCGAGTAAGGAACAGGC	21	158	44.1368	48	31.987	+	DNA-A	845
vsiR0228	TATGCGAGTAAGGAACAGGC	20	102	28.4934	18	11.9951	+	DNA-A	846
vsiR0229	CCAAAGCCTGTTCCTTACTCG	21	84	23.4651	52	34.6526	-	DNA-A	850
vsiR0230	CGAGTAAGGAACAGGCTTTGG	21	56	15.6434	111	73.97	+	DNA-A	850
vsiR0231	TAAGGAACAGGCTTTGGTCAAG	22	130	36.3151	127	84.6324	+	DNA-A	854
vsiR0232	TTCTTGACCAAAGCCTGTTCC	21	52	14.526	50	33.3198	-	DNA-A	857
vsiR0233	CTTCTTGACCAAAGCCTGTTCC	22	99	27.6554	128	85.2988	-	DNA-A	857
vsiR0234	CTTCTTGACCAAAGCCTGTTC	21	57	15.9228	106	70.638	-	DNA-A	858
vsiR0235	CTGACAAACTTCTTGACCAAA	21	60	16.7608	28	18.6591	-	DNA-A	866
vsiR0236	CTCTGACAAACTTCTTGACCAAA	23	158	44.1368	123	81.9668	-	DNA-A	866
vsiR0237	CTCTGACAAACTTCTTGACCAA	22	162	45.2542	92	61.3085	-	DNA-A	867
vsiR0238	CTCTGACAAACTTCTTGACCA	21	139	38.8292	53	35.319	-	DNA-A	868
vsiR0239	CTCTGACAAACTTCTTGACC	20	135	37.7118	79	52.6453	-	DNA-A	869
vsiR0240	AACTCTGACAAACTTCTTGACC	22	46	12.85	123	81.9668	-	DNA-A	869
vsiR0241	TAACTCTGACAAACTTCTTGAC	22	185	51.6792	44	29.3214	-	DNA-A	870
vsiR0242	TTCCTGTTGATTGTAAACAAC	21	105	29.3314	42	27.9887	-	DNA-A	900
vsiR0243	CTTCCTGTTGATTGTAAACAAC	22	433	120.96	155	103.291	-	DNA-A	900
vsiR0244	GCTTCCTGTTGATTGTAAACAAC	23	39	10.8945	31	20.6583	-	DNA-A	900
vsiR0245	TGCTTCCTGTTGATTGTAAAC	21	99	27.6554	118	78.6348	-	DNA-A	903
vsiR0246	CTGCTTCCTGTTGATTGTAAAC	22	154	43.0194	371	247.233	-	DNA-A	903
vsiR0247	TTACAATCAACAGGAAGCAGG	21	71	19.8336	28	18.6591	+	DNA-A	905
vsiR0248	TTCCTGCTTCCTGTTGATTGT	21	39	10.8945	29	19.3255	-	DNA-A	907
vsiR0249	ATTTTCCTGCTTCCTGTTGA	20	49	13.688	82	54.6445	-	DNA-A	911
vsiR0250	TATTTTCCTGCTTCCTGTTGA	21	123	34.3597	422	281.219	-	DNA-A	911
vsiR0251	TCGTATTTTCCTGCTTCCTGT	21	77	21.5097	98	65.3069	-	DNA-A	914
vsiR0252	CTCGTATTTTCCTGCTTCCTGT	22	134	37.4325	120	79.9676	-	DNA-A	914
vsiR0253	CAGGAAGCAGGAAAATACGAG	21	52	14.526	25	16.6599	+	DNA-A	915
vsiR0254	CAGGAAGCAGGAAAATACGAGT	22	49	13.688	29	19.3255	+	DNA-A	915
vsiR0255	TTGTACCCACGCTAGCAACCCT	22	68	18.9956	58	38.651	+	DNA-A	971
vsiR0256	TGTACCCACGCTAGCAACCCT	21	43	12.0119	46	30.6542	+	DNA-A	972
vsiR0257	CAGGGTTGCTAGCGTGGGTACA	22	120	33.5216	247	164.6	-	DNA-A	972
vsiR0258	TGTACCCACGCTAGCAACCCTGTT	24	100	27.9347	183	121.951	+	DNA-A	972
vsiR0259	CAGGGTTGCTAGCGTGGGTAC	21	97	27.0967	155	103.291	-	DNA-A	973
vsiR0260	TACCCACGCTAGCAACCCTGT	21	73	20.3923	98	65.3069	+	DNA-A	974
vsiR0261	TACCCACGCTAGCAACCCTGTA	22	37	10.3358	28	18.6591	+	DNA-A	974
vsiR0262	TACCCACGCTAGCAACCCTGTC	22	321	89.6704	164	109.289	+	DNA-A	974
vsiR0263	TACCCACGCTAGCAACCCTGTT	22	2945	822.68	3610	2405.69	+	DNA-A	974
vsiR0264	ACCCACGCTAGCAACCCTGTT	21	72	20.113	34	22.6575	+	DNA-A	975
vsiR0265	CCCACGCTAGCAACCCTGTT	20	38	10.6152	85	56.6437	+	DNA-A	976
vsiR0266	CCCACGCTAGCAACCCTGTTT	21	97	27.0967	92	61.3085	+	DNA-A	976
vsiR0267	AAACAGGGTTGCTAGCGTGGG	21	44	12.2913	39	25.9895	-	DNA-A	976
vsiR0268	TAAACAGGGTTGCTAGCGTGGG	22	93	25.9793	171	113.954	-	DNA-A	976
vsiR0269	TAAACAGGGTTGCTAGCGTGG	21	235	65.6465	420	279.887	-	DNA-A	977
vsiR0270	ATAAACAGGGTTGCTAGCGTGG	22	80	22.3478	413	275.222	-	DNA-A	977
vsiR0271	AAACAGGGTTGCTAGCGTG	19	67	18.7162	96	63.9741	-	DNA-A	978
vsiR0272	TAAACAGGGTTGCTAGCGTG	20	73	20.3923	200	133.279	-	DNA-A	978
vsiR0273	ATAAACAGGGTTGCTAGCGTG	21	1673	467.35	4457	2970.13	-	DNA-A	978
vsiR0274	CACGCTAGCAACCCTGTTTAT	21	49	13.688	27	17.9927	+	DNA-A	978
vsiR0275	CATAAACAGGGTTGCTAGCGTG	22	3395	948.38	2523	1681.32	-	DNA-A	978
vsiR0276	ATAAACAGGGTTGCTAGCGTA	21	75	20.951	91	60.6421	-	DNA-A	978
vsiR0277	CATAAACAGGGTTGCTAGCGTA	22	166	46.3716	56	37.3182	-	DNA-A	978
vsiR0278	TAAACAGGGTTGCTAGCGT	19	41	11.4532	86	57.3101	-	DNA-A	979
vsiR0279	ATAAACAGGGTTGCTAGCGT	20	47	13.1293	108	71.9708	-	DNA-A	979
vsiR0280	CATAAACAGGGTTGCTAGCGT	21	139	38.8292	94	62.6413	-	DNA-A	979
vsiR0281	TGCTACGTTGAAGATTAGGATA	22	37	10.3358	34	22.6575	+	DNA-A	998
vsiR0282	TGCTACGTTGAAGATTAGGATT	22	40	11.1739	39	25.9895	+	DNA-A	998
vsiR0283	TGACTCTGTAACGAATTGATG	21	149	41.6227	127	84.6324	+	DNA-A	1028
vsiR0284	CTGTAGAACATGTATTGTAC	20	178	49.7238	23	15.3271	-	DNA-A	1112
vsiR0285	AGCTGTAGAACATGTATTGTAC	22	83	23.1858	46	30.6542	-	DNA-A	1112
vsiR0286	AAGCTGTAGAACATGTATTGTAC	23	77	21.5097	24	15.9935	-	DNA-A	1112
vsiR0287	AAAGCTGTAGAACATGTATTGTAC	24	197	55.0314	134	89.2971	-	DNA-A	1112
vsiR0288	AAGCTGTAGAACATGTATTGT	21	124	34.639	16	10.6623	-	DNA-A	1114
vsiR0289	AAAGCTGTAGAACATGTATTGT	22	271	75.703	25	16.6599	-	DNA-A	1114
vsiR0290	AAAGCTGTAGAACATGTATTG	21	81	22.6271	23	15.3271	-	DNA-A	1115
vsiR0291	ATTAAAGCTGTAGAACATGTATT	23	109	30.4488	18	11.9951	-	DNA-A	1116
vsiR0292	TATTAAAGCTGTAGAACATGT	21	493	137.72	48	31.987	-	DNA-A	1119
vsiR0293	TTATTAAAGCTGTAGAACATGT	22	2156	602.27	140	93.2955	-	DNA-A	1119
vsiR0294	AGTTATTAAAGCTGTAGAACATGT	24	76	21.2304	23	15.3271	-	DNA-A	1119
vsiR0295	TTATTAAAGCTGTAGAACATG	21	447	124.87	41	27.3223	-	DNA-A	1120
vsiR0296	GTTATTAAAGCTGTAGAACATG	22	869	242.75	31	20.6583	-	DNA-A	1120
vsiR0297	AGTTATTAAAGCTGTAGAACATG	23	185	51.6792	64	42.6494	-	DNA-A	1120
vsiR0298	TAGTTATTAAAGCTGTAGAACATG	24	96	26.8173	30	19.9919	-	DNA-A	1120
vsiR0299	CTCGGTGTAATTTCAATTAATT	22	189	52.7966	20	13.3279	-	DNA-A	1144
vsiR0300	TCTCGGTGTAATTTCAATTAATT	23	268	74.865	21	13.9943	-	DNA-A	1144
vsiR0301	AATCTCGGTGTAATTTCAATT	21	285	79.6139	29	19.3255	-	DNA-A	1148
vsiR0302	CAATCTCGGTGTAATTTCAATT	22	706	197.22	160	106.623	-	DNA-A	1148
vsiR0303	AACAATCTCGGTGTAATTTCAATT	24	325	90.7878	39	25.9895	-	DNA-A	1148
vsiR0304	AACAATCTCGGTGTAATTTCA	21	784	219.01	44	29.3214	-	DNA-A	1151
vsiR0305	TGAACAATCTCGGTGTAATTTC	22	379	105.87	55	36.6518	-	DNA-A	1152
vsiR0306	TGAACAATCTCGGTGTAATTT	21	203	56.7074	18	11.9951	-	DNA-A	1153
vsiR0307	AATTACACCGAGATTGTTCAGATA	24	56	15.6434	42	27.9887	+	DNA-A	1154
vsiR0308	ATTACACCGAGATTGTTCAG	20	166	46.3716	22	14.6607	+	DNA-A	1155
vsiR0309	ATTACACCGAGATTGTTCAGAT	22	240	67.0433	25	16.6599	+	DNA-A	1155
vsiR0310	ATTACACCGAGATTGTTCAGATA	23	472	131.85	103	68.6388	+	DNA-A	1155
vsiR0311	ATACACCGAGATTGTTCAGATATT	24	165	46.0923	20	13.3279	+	DNA-A	1156
vsiR0312	TTACACCGAGATTGTTCAGAT	21	61	17.0402	18	11.9951	+	DNA-A	1156
vsiR0313	TTACACCGAGATTGTTCAGATA	22	191	53.3553	48	31.987	+	DNA-A	1156
vsiR0314	TACACCGAGATTGTTCAGAT	20	149	41.6227	18	11.9951	+	DNA-A	1157
vsiR0315	TACACCGAGATTGTTCAGATA	21	308	86.0389	51	33.9862	+	DNA-A	1157
vsiR0316	TACACCGAGATTGTTCAGATAT	22	170	47.489	18	11.9951	+	DNA-A	1157
vsiR0317	TACACCGAGATTGTTCAGATATT	23	1168	326.28	193	128.615	+	DNA-A	1157
vsiR0318	ACACCGAGATTGTTCAGATATT	22	1157	323.2	132	87.9643	+	DNA-A	1158
vsiR0319	CACCGAGATTGTTCAGAT	18	144	40.226	22	14.6607	+	DNA-A	1159
vsiR0320	CACCGAGATTGTTCAGATA	19	100	27.9347	22	14.6607	+	DNA-A	1159
vsiR0321	CACCGAGATTGTTCAGATATT	21	335	93.5812	85	56.6437	+	DNA-A	1159
vsiR0322	CACCGAGATTGTTCAGATATTT	22	1140	318.46	89	59.3093	+	DNA-A	1159
vsiR0323	AAATATCTGAACAATCTCGGTG	22	524	146.38	101	67.3061	-	DNA-A	1159
vsiR0324	CAAATATCTGAACAATCTCGGTG	23	216	60.339	62	41.3166	-	DNA-A	1159
vsiR0325	AAATATCTGAACAATCTCGGT	21	484	135.2	19	12.6615	-	DNA-A	1160
vsiR0326	CAAATATCTGAACAATCTCGGT	22	8418	2351.54	288	191.922	-	DNA-A	1160
vsiR0327	CCGAGATTGTTCAGATATT	19	151	42.1814	22	14.6607	+	DNA-A	1161
vsiR0328	CAAATATCTGAACAATCTCGG	21	2071	578.53	84	55.9773	-	DNA-A	1161
vsiR0329	CCGAGATTGTTCAGATATTTG	21	550	153.64	74	49.3133	+	DNA-A	1161
vsiR0330	CCGAGATTGTTCAGATATTTGA	22	1029	287.45	125	83.2996	+	DNA-A	1161
vsiR0331	CTCAAATATCTGAACAATCTCGG	23	357	99.7269	23	15.3271	-	DNA-A	1161
vsiR0332	TCCTCAAATATCTGAACAATCTCGG	25	66	18.4369	17	11.3287	-	DNA-A	1161
vsiR0333	CAAATATCTGAACAATCTCG	20	481	134.37	17	11.3287	-	DNA-A	1162
vsiR0334	CGAGATTGTTCAGATATTTG	20	425	118.72	38	25.3231	+	DNA-A	1162
vsiR0335	CGAGATTGTTCAGATATTTGA	21	577	161.18	68	45.315	+	DNA-A	1162
vsiR0336	CGAGATTGTTCAGATATTTGAG	22	935	261.19	84	55.9773	+	DNA-A	1162
vsiR0337	CTCAAATATCTGAACAATCTCG	22	303	84.6421	24	15.9935	-	DNA-A	1162
vsiR0338	CGAGATTGTTCAGATATTTGAGG	23	433	120.96	106	70.638	+	DNA-A	1162
vsiR0339	CTCAAATATCTGAACAATCTT	21	317	88.553	32	21.3247	-	DNA-A	1163
vsiR0340	CCTCAAATATCTGAACAATCTT	22	180	50.2825	35	23.3239	-	DNA-A	1163
vsiR0341	CAAATATCTGAACAATCTC	19	1048	292.76	65	43.3158	-	DNA-A	1163
vsiR0342	TCAAATATCTGAACAATCTC	20	283	79.0552	26	17.3263	-	DNA-A	1163
vsiR0343	CTCAAATATCTGAACAATCTC	21	5952	1662.67	800	533.117	-	DNA-A	1163
vsiR0344	CCTCAAATATCTGAACAATCTC	22	3220	899.5	536	357.189	-	DNA-A	1163
vsiR0345	TCCTCAAATATCTGAACAATCTC	23	3597	1004.81	327	217.912	-	DNA-A	1163
vsiR0346	GAGATTGTTCAGATATTTGAGGA	23	810	226.27	50	33.3198	+	DNA-A	1163
vsiR0347	GTCCTCAAATATCTGAACAATCTC	24	138	38.5499	19	12.6615	-	DNA-A	1163
vsiR0348	AGTCCTCAAATATCTGAACAATCTC	25	649	181.3	57	37.9846	-	DNA-A	1163
vsiR0349	AGTCCTCAAATATCTGAACAATCT	24	1788	499.47	115	76.6356	-	DNA-A	1164
vsiR0350	AGTCCTCAAATATCTGAACAATT	23	158	44.1368	28	18.6591	-	DNA-A	1165
vsiR0351	CCTCAAATATCTGAACAATC	20	55	15.3641	19	12.6615	-	DNA-A	1165
vsiR0352	TCCTCAAATATCTGAACAATC	21	544	151.96	49	32.6534	-	DNA-A	1165
vsiR0353	AGTCCTCAAATATCTGAACAATC	23	434	121.24	71	47.3142	-	DNA-A	1165
vsiR0354	AAGTCCTCAAATATCTGAACAATC	24	517	144.42	134	89.2971	-	DNA-A	1165
vsiR0355	TCCTCAAATATCTGAACAAT	20	259	72.3509	16	10.6623	-	DNA-A	1166
vsiR0356	AGTCCTCAAATATCTGAACAAT	22	3266	912.35	204	135.945	-	DNA-A	1166
vsiR0357	AAGTCCTCAAATATCTGAACAAT	23	595	166.21	55	36.6518	-	DNA-A	1166
vsiR0358	CAAGTCCTCAAATATCTGAACAAT	24	173	48.327	34	22.6575	-	DNA-A	1166
vsiR0359	AGTCCTCAAATATCTGAACA	20	356	99.4475	37	24.6567	-	DNA-A	1168
vsiR0360	AAGTCCTCAAATATCTGAACA	21	162	45.2542	18	11.9951	-	DNA-A	1168
vsiR0361	TGTTCAGATATTTGAGGACTTG	22	241	67.3226	19	12.6615	+	DNA-A	1168
vsiR0362	CAAGTCCTCAAATATCTGAACA	22	126	35.1977	21	13.9943	-	DNA-A	1168
vsiR0363	AGTCCTCAAATATCTGAAC	19	549	153.36	38	25.3231	-	DNA-A	1169
vsiR0364	CAAGTCCTCAAATATCTGAAC	21	146	40.7847	16	10.6623	-	DNA-A	1169
vsiR0365	GTTCAGATATTTGAGGACTTGGG	23	393	109.78	39	25.9895	+	DNA-A	1169
vsiR0366	GTTCAGATATTTGAGGACTTGGGT	24	53	14.8054	21	13.9943	+	DNA-A	1169
vsiR0367	TTCAGATATTTGAGGACTTG	20	240	67.0433	31	20.6583	+	DNA-A	1170
vsiR0368	TTCAGATATTTGAGGACTTGG	21	1110	310.08	169	112.621	+	DNA-A	1170
vsiR0369	TTCAGATATTTGAGGACTTGGG	22	4539	1267.96	602	401.171	+	DNA-A	1170
vsiR0370	TTCAGATATTTGAGGACTTGGGT	23	269	75.1443	41	27.3223	+	DNA-A	1170
vsiR0371	AACCCAAGTCCTCAAATATCTGT	23	65	18.1576	22	14.6607	-	DNA-A	1171
vsiR0372	TCAGATATTTGAGGACTTG	19	195	54.4727	39	25.9895	+	DNA-A	1171
vsiR0373	TCAGATATTTGAGGACTTGG	20	149	41.6227	18	11.9951	+	DNA-A	1171
vsiR0374	TCAGATATTTGAGGACTTGGG	21	4928	1376.62	734	489.135	+	DNA-A	1171
vsiR0375	CCCAAGTCCTCAAATATCTGA	21	223	62.2944	88	58.6429	-	DNA-A	1171
vsiR0376	TCAGATATTTGAGGACTTGGGT	22	570	159.23	60	39.9838	+	DNA-A	1171
vsiR0377	ACCCAAGTCCTCAAATATCTGA	22	133	37.1532	19	12.6615	-	DNA-A	1171
vsiR0378	AACCCAAGTCCTCAAATATCTGA	23	190	53.0759	70	46.6478	-	DNA-A	1171
vsiR0379	CAGATATTTGAGGACTTG	18	135	37.7118	18	11.9951	+	DNA-A	1172
vsiR0380	CAGATATTTGAGGACTTGGG	20	240	67.0433	31	20.6583	+	DNA-A	1172
vsiR0381	CAGATATTTGAGGACTTGGGT	21	1331	371.81	149	99.2931	+	DNA-A	1172
vsiR0382	ACCCAAGTCCTCAAATATCTG	21	340	94.978	41	27.3223	-	DNA-A	1172
vsiR0383	CAGATATTTGAGGACTTGGGTC	22	252	70.3954	16	10.6623	+	DNA-A	1172
vsiR0384	CAGATATTTGAGGACTTGGGTT	22	2126	593.89	339	225.908	+	DNA-A	1172
vsiR0385	AACCCAAGTCCTCAAATATCTG	22	2084	582.16	402	267.891	-	DNA-A	1172
vsiR0386	CAGATATTTGAGGACTTGGGTTT	23	142	39.6673	24	15.9935	+	DNA-A	1172
vsiR0387	AAAACCCAAGTCCTCAAATATCTG	24	79	22.0684	37	24.6567	-	DNA-A	1172
vsiR0388	GATATTTGAGGACTTGGGTTTT	22	172	48.0477	31	20.6583	+	DNA-A	1174
vsiR0389	ATATTTGAGGACTTGGGT	18	98	27.376	69	45.9814	+	DNA-A	1175
vsiR0390	ATATTTGAGGACTTGGGTT	19	77	21.5097	65	43.3158	+	DNA-A	1175
vsiR0391	ATATTTGAGGACTTGGGTTT	20	45	12.5706	18	11.9951	+	DNA-A	1175
vsiR0392	ATATTTGAGGACTTGGGTTTT	21	503	140.51	146	97.2939	+	DNA-A	1175
vsiR0393	ATATTTGAGGACTTGGGTTTTG	22	76	21.2304	60	39.9838	+	DNA-A	1175
vsiR0394	TATTTGAGGACTTGGGTTTTG	21	111	31.0075	81	53.9781	+	DNA-A	1176
vsiR0395	ATTTGAGGACTTGGGTTTTGA	21	67	18.7162	33	21.9911	+	DNA-A	1177
vsiR0396	TGAGGACTTGGGTTTTGAATAC	22	98	27.376	30	19.9919	+	DNA-A	1180
vsiR0397	TGAGGACTTGGGTTTTGAATACC	23	480	134.09	108	71.9708	+	DNA-A	1180
vsiR0398	GAGGACTTGGGTTTTGAATACC	22	71	19.8336	40	26.6559	+	DNA-A	1181
vsiR0399	GAGGACTTGGGTTTTGAATACCCT	24	271	75.703	53	35.319	+	DNA-A	1181
vsiR0400	AGGACTTGGGTTTTGAATACC	21	77	21.5097	16	10.6623	+	DNA-A	1182
vsiR0401	AGGACTTGGGTTTTGAATACCC	22	366	102.24	17	11.3287	+	DNA-A	1182
vsiR0402	AGGACTTGGGTTTTGAATACCCT	23	962	268.73	81	53.9781	+	DNA-A	1182
vsiR0403	CTGGTCTTTTCTTAAGGGTATT	22	116	32.4043	58	38.651	-	DNA-A	1197
vsiR0404	CAGACTGGTCTTTTCTTAAGGTT	23	347	96.9334	84	55.9773	-	DNA-A	1200
vsiR0405	AGACTGGTCTTTTCTTAAGGGT	22	344	96.0954	30	19.9919	-	DNA-A	1200
vsiR0406	CAGACTGGTCTTTTCTTAAGGGT	23	2934	819.6	568	378.513	-	DNA-A	1200
vsiR0407	TCAGACTGGTCTTTTCTTAAGGGT	24	532	148.61	210	139.943	-	DNA-A	1200
vsiR0408	CTCAGACTGGTCTTTTCTTAAGGGT	25	43	12.0119	35	23.3239	-	DNA-A	1200
vsiR0409	CAGACTGGTCTTTTCTTAAGGGC	23	313	87.4356	26	17.3263	-	DNA-A	1200
vsiR0410	CAGACTGGTCTTTTCTTAAGGGA	23	121	33.801	30	19.9919	-	DNA-A	1200
vsiR0411	CAGACTGGTCTTTTCTTAAGGT	22	6590	1840.9	551	367.185	-	DNA-A	1201
vsiR0412	TCAGACTGGTCTTTTCTTAAGGT	23	351	98.0508	69	45.9814	-	DNA-A	1201
vsiR0413	CTCAGACTGGTCTTTTCTTAAGGT	24	140	39.1086	70	46.6478	-	DNA-A	1201
vsiR0414	AGACTGGTCTTTTCTTAAGGG	21	730	203.92	88	58.6429	-	DNA-A	1201
vsiR0415	CAGACTGGTCTTTTCTTAAGGG	22	31923	8917.59	5199	3464.6	-	DNA-A	1201
vsiR0416	CCCTTAAGAAAAGACCAGTCTG	22	727	203.09	107	71.3044	+	DNA-A	1201
vsiR0417	TCAGACTGGTCTTTTCTTAAGGG	23	706	197.22	190	126.615	-	DNA-A	1201
vsiR0418	CTCAGACTGGTCTTTTCTTAAGGG	24	417	116.49	524	349.192	-	DNA-A	1201
vsiR0419	NAGACTGGTCTTTTCTTAAGGG	22	301	84.0834	39	25.9895	-	DNA-A	1201
vsiR0420	CAGACTGGTCCTTTCTTAAGGG	22	190	53.0759	25	16.6599	-	DNA-A	1201
vsiR0421	CAGACTGGTCTCTTCTTAAGGG	22	73	20.3923	23	15.3271	-	DNA-A	1201
vsiR0422	CAGACTGGTCTTTTCTTAAGAG	22	104	29.0521	16	10.6623	-	DNA-A	1201
vsiR0423	CAGACTGGTCTTTTCTTAAGGC	22	798	222.92	38	25.3231	-	DNA-A	1201
vsiR0424	CAGACTGGTCTTTTCTTAAGGA	22	1487	415.39	95	63.3077	-	DNA-A	1201
vsiR0425	CTCAGACTGGTCTTTTCTTAAGT	23	325	90.7878	278	185.258	-	DNA-A	1202
vsiR0426	CAGACTGGTCTTTTCTTAAGG	21	1278	357.01	268	178.594	-	DNA-A	1202
vsiR0427	CCTTAAGAAAAGACCAGTCTG	21	393	109.78	35	23.3239	+	DNA-A	1202
vsiR0428	TCAGACTGGTCTTTTCTTAAGG	22	857	239.4	196	130.614	-	DNA-A	1202
vsiR0429	CCTTAAGAAAAGACCAGTCTGA	22	94	26.2586	16	10.6623	+	DNA-A	1202
vsiR0430	CTCAGACTGGTCTTTTCTTAAGG	23	3549	991.4	3781	2519.65	-	DNA-A	1202
vsiR0431	CTCAGACTGGTCTTTTCTTAAGC	23	46	12.85	25	16.6599	-	DNA-A	1202
vsiR0432	CTCAGACTGGTCTTTTCTTAAGA	23	106	29.6108	70	46.6478	-	DNA-A	1202
vsiR0433	CTCAGACTGGTCTTTTCTTAAT	22	5627	1571.89	2332	1554.04	-	DNA-A	1203
vsiR0434	CCTCAGACTGGTCTTTTCTTAAT	23	204	56.9868	164	109.289	-	DNA-A	1203
vsiR0435	CTCAGACTGGTCTTTTCTTAGG	22	75	20.951	45	29.9878	-	DNA-A	1203
vsiR0436	CTCAGACTGGTCTTTTCTTACG	22	43	12.0119	30	19.9919	-	DNA-A	1203
vsiR0437	CTCAGGCTGGTCTTTTCTTAAG	22	64	17.8782	40	26.6559	-	DNA-A	1203
vsiR0438	CTCGGACTGGTCTTTTCTTAAG	22	66	18.4369	53	35.319	-	DNA-A	1203
vsiR0439	CAGACTGGTCTTTTCTTAAG	20	1429	399.19	397	264.559	-	DNA-A	1203
vsiR0440	TCAGACTGGTCTTTTCTTAAG	21	8040	2245.95	1664	1108.88	-	DNA-A	1203
vsiR0441	CTCAGACTGGTCTTTTCTTAAG	22	33723	9420.42	24282	16181.4	-	DNA-A	1203
vsiR0442	CTTAAGAAAAGACCAGTCTGAG	22	128	35.7564	38	25.3231	+	DNA-A	1203
vsiR0443	CCTCAGACTGGTCTTTTCTTAAG	23	4755	1328.3	2205	1469.4	-	DNA-A	1203
vsiR0444	NTCAGACTGGTCTTTTCTTAAG	22	312	87.1563	215	143.275	-	DNA-A	1203
vsiR0445	CCCAGACTGGTCTTTTCTTAAG	22	61	17.0402	75	49.9797	-	DNA-A	1203
vsiR0446	CTCAGACCGGTCTTTTCTTAAG	22	77	21.5097	46	30.6542	-	DNA-A	1203
vsiR0447	CTCAGACTGGCCTTTTCTTAAG	22	67	18.7162	59	39.3174	-	DNA-A	1203
vsiR0448	CTCAGACTGGTCCTTTCTTAAG	22	174	48.6064	110	73.3036	-	DNA-A	1203
vsiR0449	CTCAGACTGGTCTCTTCTTAAG	22	80	22.3478	55	36.6518	-	DNA-A	1203
vsiR0450	CTCAGACTGGTCTTCTCTTAAG	22	63	17.5989	66	43.9822	-	DNA-A	1203
vsiR0451	CTCAGACTGGTCTTTCCTTAAG	22	66	18.4369	70	46.6478	-	DNA-A	1203
vsiR0452	CTCAGACTGGTCTTTTCCTAAG	22	43	12.0119	47	31.3206	-	DNA-A	1203
vsiR0453	CTCAGACTGGTCTTTTCTTAAC	22	464	129.62	96	63.9741	-	DNA-A	1203
vsiR0454	TCAGACTGGTCTTTTCTTAAA	21	161	44.9749	23	15.3271	-	DNA-A	1203
vsiR0455	CTCAGACTGGTCTTTTCTTAAA	22	1059	295.83	685	456.482	-	DNA-A	1203
vsiR0456	CCTCAGACTGGTCTTTTCTTAAA	23	93	25.9793	56	37.3182	-	DNA-A	1203
vsiR0457	CTCAGACTGGTCTTTTCTTAT	21	490	136.88	197	131.28	-	DNA-A	1204
vsiR0458	CCTCAGACTGGTCTTTTCTTAT	22	115	32.1249	61	40.6502	-	DNA-A	1204
vsiR0459	CTCAGACTGGTCTTTTCTTAG	21	431	120.4	61	40.6502	-	DNA-A	1204
vsiR0460	CCTCAGACTGGTCTTTTCTTAG	22	148	41.3434	23	15.3271	-	DNA-A	1204
vsiR0461	CTCAGACTGGTCTTTTCTTAC	21	90	25.1412	31	20.6583	-	DNA-A	1204
vsiR0462	CTCAGGCTGGTCTTTTCTTAA	21	36	10.0565	25	16.6599	-	DNA-A	1204
vsiR0463	CAGACTGGTCTTTTCTTAA	19	241	67.3226	64	42.6494	-	DNA-A	1204
vsiR0464	TCAGACTGGTCTTTTCTTAA	20	467	130.46	82	54.6445	-	DNA-A	1204
vsiR0465	CTCAGACTGGTCTTTTCTTAA	21	18072	5048.36	12539	8355.95	-	DNA-A	1204
vsiR0466	TTAAGAAAAGACCAGTCTGAG	21	221	61.7357	81	53.9781	+	DNA-A	1204
vsiR0467	CCTCAGACTGGTCTTTTCTTAA	22	5701	1592.56	4950	3298.66	-	DNA-A	1204
vsiR0468	TTAAGAAAAGACCAGTCTGAGG	22	315	87.9943	71	47.3142	+	DNA-A	1204
vsiR0469	CCCTCAGACTGGTCTTTTCTTAA	23	171	47.7683	373	248.566	-	DNA-A	1204
vsiR0470	TTAAGAAAAGACCAGTCTGAGGG	23	142	39.6673	22	14.6607	+	DNA-A	1204
vsiR0471	NCTCAGACTGGTCTTTTCTTAA	22	50	13.9673	42	27.9887	-	DNA-A	1204
vsiR0472	NTCAGACTGGTCTTTTCTTAA	21	175	48.8857	105	69.9716	-	DNA-A	1204
vsiR0473	CTCAGACTGGCCTTTTCTTAA	21	45	12.5706	26	17.3263	-	DNA-A	1204
vsiR0474	CTCAGACTGGTCCTTTCTTAA	21	95	26.538	66	43.9822	-	DNA-A	1204
vsiR0475	CTCAGACTGGTCTCTTCTTAA	21	42	11.7326	37	24.6567	-	DNA-A	1204
vsiR0476	CTCAGACTGGTCTTTCCTTAA	21	56	15.6434	21	13.9943	-	DNA-A	1204
vsiR0477	CTCAGACTGGTCTTTTCTTT	20	651	181.85	262	174.596	-	DNA-A	1205
vsiR0478	CCTCAGACTGGTCTTTTCTTT	21	553	154.48	286	190.589	-	DNA-A	1205
vsiR0479	CCCTCAGACTGGTCTTTTCTTT	22	82	22.9065	52	34.6526	-	DNA-A	1205
vsiR0480	CTCAGACTGGTCTTTTCTTG	20	120	33.5216	38	25.3231	-	DNA-A	1205
vsiR0481	CCTCAGACTGGTCTTTTCTTG	21	352	98.3301	55	36.6518	-	DNA-A	1205
vsiR0482	CTCAGACTGGTCTTTTCTTC	20	63	17.5989	20	13.3279	-	DNA-A	1205
vsiR0483	CCTCAGACTGGTCTTTTCTTC	21	74	20.6717	37	24.6567	-	DNA-A	1205
vsiR0484	CCTCAGGCTGGTCTTTTCTTA	21	45	12.5706	38	25.3231	-	DNA-A	1205
vsiR0485	CCTCAGCCTGGTCTTTTCTTA	21	38	10.6152	32	21.3247	-	DNA-A	1205
vsiR0486	CCTCGGACTGGTCTTTTCTTA	21	41	11.4532	30	19.9919	-	DNA-A	1205
vsiR0487	CAGACTGGTCTTTTCTTA	18	177	49.4444	40	26.6559	-	DNA-A	1205
vsiR0488	TCAGACTGGTCTTTTCTTA	19	854	238.56	422	281.219	-	DNA-A	1205
vsiR0489	CTCAGACTGGTCTTTTCTTA	20	6583	1838.94	8114	5407.14	-	DNA-A	1205
vsiR0490	CCTCAGACTGGTCTTTTCTTA	21	21419	5983.33	15135	10085.9	-	DNA-A	1205
vsiR0491	TAAGAAAAGACCAGTCTGAGG	21	66	18.4369	36	23.9903	+	DNA-A	1205
vsiR0492	CCCTCAGACTGGTCTTTTCTTA	22	1736	484.95	2756	1836.59	-	DNA-A	1205
vsiR0493	TAAGAAAAGACCAGTCTGAGGG	22	282	78.7759	44	29.3214	+	DNA-A	1205
vsiR0494	NCTCAGACTGGTCTTTTCTTA	21	193	53.914	142	94.6283	-	DNA-A	1205
vsiR0495	NTCAGACTGGTCTTTTCTTA	20	59	16.4815	78	51.9789	-	DNA-A	1205
vsiR0496	CCCCAGACTGGTCTTTTCTTA	21	48	13.4087	33	21.9911	-	DNA-A	1205
vsiR0497	CCTCAGACCGGTCTTTTCTTA	21	42	11.7326	25	16.6599	-	DNA-A	1205
vsiR0498	CCTCAGACTGGCCTTTTCTTA	21	44	12.2913	30	19.9919	-	DNA-A	1205
vsiR0499	CTCAGACTGGTCCTTTCTTA	20	39	10.8945	46	30.6542	-	DNA-A	1205
vsiR0500	CCTCAGACTGGTCCTTTCTTA	21	93	25.9793	74	49.3133	-	DNA-A	1205
vsiR0501	CCTCAGACTGGTCTCTTCTTA	21	56	15.6434	37	24.6567	-	DNA-A	1205
vsiR0502	CCTCAGACTGGTCTTTCCTTA	21	38	10.6152	36	23.9903	-	DNA-A	1205
vsiR0503	CCTCAGACTGGTCTTTTTTT	20	152	42.4607	36	23.9903	-	DNA-A	1206
vsiR0504	CTCAGACTGGTCTTTTCTT	19	582	162.58	374	249.232	-	DNA-A	1206
vsiR0505	CCTCAGACTGGTCTTTTCTT	20	939	262.31	556	370.516	-	DNA-A	1206
vsiR0506	CCCTCAGACTGGTCTTTTCTT	21	1189	332.14	682	454.482	-	DNA-A	1206
vsiR0507	AAGAAAAGACCAGTCTGAGGG	21	323	90.2291	37	24.6567	+	DNA-A	1206
vsiR0508	CACCCTCAGACTGGTCTTTTCTT	23	92	25.6999	44	29.3214	-	DNA-A	1206
vsiR0509	CTCAGACTGGTCTTTTCTC	19	52	14.526	20	13.3279	-	DNA-A	1206
vsiR0510	CCTCAGACTGGTCTTTTCTC	20	99	27.6554	31	20.6583	-	DNA-A	1206
vsiR0511	CCCTCAGACTGGTCTTTTCTC	21	136	37.9912	36	23.9903	-	DNA-A	1206
vsiR0512	CCTCAGACTGGTCTTTTTT	19	194	54.1933	31	20.6583	-	DNA-A	1207
vsiR0513	CCCTCAGACTGGTCTTTTTT	20	57	15.9228	30	19.9919	-	DNA-A	1207
vsiR0514	CTCAGACTGGTCTTTTCT	18	253	70.6748	164	109.289	-	DNA-A	1207
vsiR0515	CCTCAGACTGGTCTTTTCT	19	552	154.2	207	137.944	-	DNA-A	1207
vsiR0516	CCCTCAGACTGGTCTTTTCT	20	83	23.1858	71	47.3142	-	DNA-A	1207
vsiR0517	CACCCTCAGACTGGTCTTTTCT	22	800	223.48	228	151.938	-	DNA-A	1207
vsiR0518	AGAAAAGACCAGTCTGAGGGTG	22	37	10.3358	18	11.9951	+	DNA-A	1207
vsiR0519	CACCCTCAGACTGGTCTTTTCC	22	105	29.3314	36	23.9903	-	DNA-A	1207
vsiR0520	CCTCAGACTGGTCTTTTC	18	199	55.5901	71	47.3142	-	DNA-A	1208
vsiR0521	CCCTCAGACTGGTCTTTTC	19	72	20.113	75	49.9797	-	DNA-A	1208
vsiR0522	CACCCTCAGACTGGTCTTTTC	21	543	151.69	240	159.935	-	DNA-A	1208
vsiR0523	CACCCTCAGACTGGTCTTTT	20	37	10.3358	16	10.6623	-	DNA-A	1209
vsiR0524	AAAAGACCAGTCTGAGGGTGT	21	143	39.9466	127	84.6324	+	DNA-A	1209
vsiR0525	CTTACACCCTCAGACTGGTCTTT	23	70	19.5543	30	19.9919	-	DNA-A	1210
vsiR0526	TTACACCCTCAGACTGGTCTT	21	78	21.7891	35	23.3239	-	DNA-A	1211
vsiR0527	CTTACACCCTCAGACTGGTCTT	22	875	244.43	258	171.93	-	DNA-A	1211
vsiR0528	AAGACCAGTCTGAGGGTGTAAGGT	24	86	24.0238	34	22.6575	+	DNA-A	1211
vsiR0529	CTTACACCCTCAGACTGGTCT	21	221	61.7357	88	58.6429	-	DNA-A	1212
vsiR0530	CCTTACACCCTCAGACTGGTCT	22	66	18.4369	32	21.3247	-	DNA-A	1212
vsiR0531	CTTACACCCTCAGACTGGTC	20	37	10.3358	17	11.3287	-	DNA-A	1213
vsiR0532	CTTACACCCTCAGACTGTT	19	121	33.801	18	11.9951	-	DNA-A	1214
vsiR0533	CGACCTTACACCCTCAGACTGTT	23	65	18.1576	24	15.9935	-	DNA-A	1214
vsiR0534	ACCAGTCTGAGGGTGTAAGGTC	22	191	53.3553	40	26.6559	+	DNA-A	1214
vsiR0535	CGACCTTACACCCTCAGACTGGT	23	1377	384.66	563	375.181	-	DNA-A	1214
vsiR0536	ACCAGTCTGAGGGTGTAAGGTCG	23	257	71.7922	38	25.3231	+	DNA-A	1214
vsiR0537	ACCAGTCTGAGGGTGTAAGGTCGT	24	357	99.7269	102	67.9724	+	DNA-A	1214
vsiR0538	ACGACCTTACACCCTCAGACTGGT	24	36	10.0565	35	23.3239	-	DNA-A	1214
vsiR0539	CGACCTTACACCCTCAGACTGGC	23	136	37.9912	22	14.6607	-	DNA-A	1214
vsiR0540	CTTACACCCTCAGACTGT	18	147	41.064	33	21.9911	-	DNA-A	1215
vsiR0541	CGACCTTACACCCTCAGACTGT	22	343	95.816	187	124.616	-	DNA-A	1215
vsiR0542	CTTACACCCTCAGACTGG	18	85	23.7445	16	10.6623	-	DNA-A	1215
vsiR0543	CCAGTCTGAGGGTGTAAGGT	20	94	26.2586	17	11.3287	+	DNA-A	1215
vsiR0544	CCAGTCTGAGGGTGTAAGGTC	21	1412	394.44	346	230.573	+	DNA-A	1215
vsiR0545	CGACCTTACACCCTCAGACTGG	22	3570	997.27	722	481.138	-	DNA-A	1215
vsiR0546	CCAGTCTGAGGGTGTAAGGTCG	22	1082	302.25	247	164.6	+	DNA-A	1215
vsiR0547	CCAGTCTGAGGGTGTAAGGTCGT	23	1126	314.54	188	125.283	+	DNA-A	1215
vsiR0548	ACGACCTTACACCCTCAGACTGG	23	237	66.2052	81	53.9781	-	DNA-A	1215
vsiR0549	CCAGTCTGAGGGTGTAAGGTCGTC	24	437	122.07	64	42.6494	+	DNA-A	1215
vsiR0550	GACGACCTTACACCCTCAGACTGG	24	417	116.49	107	71.3044	-	DNA-A	1215
vsiR0551	CCAGTCTGAGGGTGTAAGGTT	21	160	44.6955	26	17.3263	+	DNA-A	1215
vsiR0552	CAGCCTGAGGGTGTAAGGTCGTC	23	51	14.2467	20	13.3279	+	DNA-A	1216
vsiR0553	CAGTCTGAGGATGTAAGGTCGTC	23	83	23.1858	17	11.3287	+	DNA-A	1216
vsiR0554	CAGTCTGAGGGTGTAAGG	18	932	260.35	386	257.229	+	DNA-A	1216
vsiR0555	CAGTCTGAGGGTGTAAGGT	19	604	168.73	205	136.611	+	DNA-A	1216
vsiR0556	ACCTTACACCCTCAGACTG	19	88	24.5825	26	17.3263	-	DNA-A	1216
vsiR0557	CAGTCTGAGGGTGTAAGGTC	20	2039	569.59	666	443.82	+	DNA-A	1216
vsiR0558	CAGTCTGAGGGTGTAAGGTCA	21	152	42.4607	18	11.9951	+	DNA-A	1216
vsiR0559	CAGTCTGAGGGTGTAAGGTCATC	23	81	22.6271	32	21.3247	+	DNA-A	1216
vsiR0560	CGACCTTACACCCTCAGACTG	21	3744	1045.88	1675	1116.21	-	DNA-A	1216
vsiR0561	CAGTCTGAGGGTGTAAGGTCG	21	2428	678.25	655	436.49	+	DNA-A	1216
vsiR0562	CAGTCTGAGGGTGTAAGGTCGA	22	300	83.8041	24	15.9935	+	DNA-A	1216
vsiR0563	CAGTCTGAGGGTGTAAGGTCGC	22	1886	526.85	116	77.302	+	DNA-A	1216
vsiR0564	CAGTCTGAGGGTGTAAGGTCGCC	23	85	23.7445	22	14.6607	+	DNA-A	1216
vsiR0565	CAGTCTGAGGGTGTAAGGTCGG	22	1295	361.75	18	11.9951	+	DNA-A	1216
vsiR0566	CAGTCTGAGGGTGTAAGGTCGT	22	17858	4988.58	2961	1973.2	+	DNA-A	1216
vsiR0567	ACGACCTTACACCCTCAGACTG	22	2544	710.66	1517	1010.92	-	DNA-A	1216
vsiR0568	CAGTCTGAGGGTGTAAGGTCGTA	23	395	110.34	79	52.6453	+	DNA-A	1216
vsiR0569	CAGTCTGAGGGTGTAAGGTCGTC	23	26335	7356.6	9142	6092.2	+	DNA-A	1216
vsiR0570	GACGACCTTACACCCTCAGACTG	23	590	164.81	201	133.946	-	DNA-A	1216
vsiR0571	CAGTCTGAGGGTGTAAGGTCGTCC	24	72	20.113	32	21.3247	+	DNA-A	1216
vsiR0572	CAGTCTGAGGGTGTAAGGTCGTCT	24	48	13.4087	19	12.6615	+	DNA-A	1216
vsiR0573	CAGTCTGAGGGTGTAAGGTCGTT	23	2726	761.5	533	355.189	+	DNA-A	1216
vsiR0574	CAGTCTGAGGGTGTAAGGTCT	21	64	17.8782	16	10.6623	+	DNA-A	1216
vsiR0575	CAGTCTGAGGGTGTAAGGTT	20	322	89.9497	75	49.9797	+	DNA-A	1216
vsiR0576	CAGTCTGAGGGTGTAAGTT	19	156	43.5781	37	24.6567	+	DNA-A	1216
vsiR0577	CAGTCTGAGGGTGTAGGGTCGTC	23	75	20.951	20	13.3279	+	DNA-A	1216
vsiR0578	CAGTCTGGGGGTGTAAGGTCGTC	23	54	15.0847	24	15.9935	+	DNA-A	1216
vsiR0579	CGGTCTGAGGGTGTAAGGTCGTC	23	50	13.9673	20	13.3279	+	DNA-A	1216
vsiR0580	NAGTCTGAGGGTGTAAGGTCGT	22	185	51.6792	24	15.9935	+	DNA-A	1216
vsiR0581	NAGTCTGAGGGTGTAAGGTCGTC	23	233	65.0879	76	50.6461	+	DNA-A	1216
vsiR0582	CGACCTTACACCCTCAGACTA	21	200	55.8694	33	21.9911	-	DNA-A	1216
vsiR0583	ACGACCTTACACCCTCAGACTA	22	104	29.0521	47	31.3206	-	DNA-A	1216
vsiR0584	CGACCTTACACCCTCAGACT	20	1340	374.32	407	271.223	-	DNA-A	1217
vsiR0585	AGTCTGAGGGTGTAAGGTCGT	21	224	62.5737	48	31.987	+	DNA-A	1217
vsiR0586	ACGACCTTACACCCTCAGACT	21	202	56.4281	90	59.9757	-	DNA-A	1217
vsiR0587	AGTCTGAGGGTGTAAGGTCGTC	22	155	43.2988	42	27.9887	+	DNA-A	1217
vsiR0588	GACGACCTTACACCCTCAGACT	22	98	27.376	47	31.3206	-	DNA-A	1217
vsiR0589	CGACCTTACACCCTCAGACC	20	163	45.5336	18	11.9951	-	DNA-A	1217
vsiR0590	CGACCTTACACCCTCAGAC	19	270	75.4237	101	67.3061	-	DNA-A	1218
vsiR0591	ACGACCTTACACCCTCAGAC	20	70	19.5543	37	24.6567	-	DNA-A	1218
vsiR0592	TGGACGACCTTACACCCTCAGAC	23	65	18.1576	23	15.3271	-	DNA-A	1218
vsiR0593	TGGACGACCTTACACCCTCAGT	22	156	43.5781	58	38.651	-	DNA-A	1219
vsiR0594	CGACCTTACACCCTCAGA	18	100	27.9347	29	19.3255	-	DNA-A	1219
vsiR0595	ACGACCTTACACCCTCAGA	19	74	20.6717	61	40.6502	-	DNA-A	1219
vsiR0596	TCTGAGGGTGTAAGGTCGTC	20	58	16.2021	36	23.9903	+	DNA-A	1219
vsiR0597	TCTGAGGGTGTAAGGTCGTCC	21	285	79.6139	174	115.953	+	DNA-A	1219
vsiR0598	TGGACGACCTTACACCCTCAGA	22	356	99.4475	173	115.287	-	DNA-A	1219
vsiR0599	CTGGACGACCTTACACCCTCAGA	23	75	20.951	46	30.6542	-	DNA-A	1219
vsiR0600	TCTGAGGGTGTAAGGTCGTCT	21	60	16.7608	20	13.3279	+	DNA-A	1219
vsiR0601	TGGACGACCTTACACCCTCAG	21	2326	649.76	674	449.151	-	DNA-A	1220
vsiR0602	CTGAGGGTGTAAGGTCGTCCA	21	123	34.3597	36	23.9903	+	DNA-A	1220
vsiR0603	TCTGGACGACCTTACACCCTCAG	23	83	23.1858	33	21.9911	-	DNA-A	1220
vsiR0604	CTGGACGACCTTACACCCTCA	21	621	173.47	162	107.956	-	DNA-A	1221
vsiR0605	TCTGGACGACCTTACACCCTCA	22	336	93.8606	119	79.3012	-	DNA-A	1221
vsiR0606	TGAGGGTGTAAGGTCGTCCAGATT	24	43	12.0119	54	35.9854	+	DNA-A	1221
vsiR0607	TCTGGACGACCTTACACCCTT	21	127	35.4771	35	23.3239	-	DNA-A	1222
vsiR0608	ATCTGGACGACCTTACACCCTT	22	82	22.9065	27	17.9927	-	DNA-A	1222
vsiR0609	TGGACGACCTTACACCCTC	19	598	167.05	331	220.577	-	DNA-A	1222
vsiR0610	CTGGACGACCTTACACCCTC	20	251	70.1161	131	87.2979	-	DNA-A	1222
vsiR0611	TCTGGACGACCTTACACCCTC	21	1203	336.05	587	391.175	-	DNA-A	1222
vsiR0612	ATCTGGACGACCTTACACCCTC	22	499	139.39	282	187.924	-	DNA-A	1222
vsiR0613	AATCTGGACGACCTTACACCCTC	23	48	13.4087	71	47.3142	-	DNA-A	1222
vsiR0614	ATCTGGACGACCTTACACCCT	21	348	97.2128	167	111.288	-	DNA-A	1223
vsiR0615	AATCTGGACGACCTTACACCCT	22	536	149.73	299	199.253	-	DNA-A	1223
vsiR0616	CGAATCTGGACGACCTTACACCCT	24	78	21.7891	26	17.3263	-	DNA-A	1223
vsiR0617	ATCTGGACGACCTTACACCCC	21	53	14.8054	19	12.6615	-	DNA-A	1223
vsiR0618	AATCTGGACGACCTTACACCCC	22	145	40.5053	36	23.9903	-	DNA-A	1223
vsiR0619	AATCTGGACGACCTTACACCT	21	669	186.88	333	221.91	-	DNA-A	1224
vsiR0620	CGAATCTGGACGACCTTACACCT	23	135	37.7118	138	91.9627	-	DNA-A	1224
vsiR0621	CCGAATCTGGACGACCTTACACCT	24	37	10.3358	18	11.9951	-	DNA-A	1224
vsiR0622	ATCTGGACGACCTTACACCC	20	51	14.2467	167	111.288	-	DNA-A	1224
vsiR0623	AATCTGGACGACCTTACACCC	21	2183	609.81	2411	1606.68	-	DNA-A	1224
vsiR0624	GAATCTGGACGACCTTACACCC	22	57	15.9228	39	25.9895	-	DNA-A	1224
vsiR0625	CGAATCTGGACGACCTTACACCC	23	480	134.09	1122	747.697	-	DNA-A	1224
vsiR0626	CCGAATCTGGACGACCTTACACCC	24	133	37.1532	293	195.254	-	DNA-A	1224
vsiR0627	TCCGAATCTGGACGACCTTACACCC	25	40	11.1739	35	23.3239	-	DNA-A	1224
vsiR0628	AATCTGGACGACCTTACACCA	21	137	38.2705	58	38.651	-	DNA-A	1224
vsiR0629	CGAATCTGGACGACCTTACACCA	23	38	10.6152	19	12.6615	-	DNA-A	1224
vsiR0630	CGAATCTGGACGACCTTACACT	22	103	28.7727	162	107.956	-	DNA-A	1225
vsiR0631	ATCTGGACGACCTTACACC	19	55	15.3641	27	17.9927	-	DNA-A	1225
vsiR0632	AATCTGGACGACCTTACACC	20	108	30.1695	129	85.9652	-	DNA-A	1225
vsiR0633	CGAATCTGGACGACCTTACACC	22	8606	2404.06	10086	6721.28	-	DNA-A	1225
vsiR0634	CCGAATCTGGACGACCTTACACC	23	1198	334.66	1966	1310.14	-	DNA-A	1225
vsiR0635	GGTGTAAGGTCGTCCAGATTCGG	23	89	24.8619	34	22.6575	+	DNA-A	1225
vsiR0636	TCCGAATCTGGACGACCTTACACC	24	650	181.58	618	411.833	-	DNA-A	1225
vsiR0637	GGTGTAAGGTCGTCCAGATTCGGA	24	36	10.0565	52	34.6526	+	DNA-A	1225
vsiR0638	NGAATCTGGACGACCTTACACC	22	82	22.9065	84	55.9773	-	DNA-A	1225
vsiR0639	CGAATCTGGACGACCTTACACA	22	314	87.715	151	100.626	-	DNA-A	1225
vsiR0640	CGAATCTGGACGACCTTACAT	21	166	46.3716	53	35.319	-	DNA-A	1226
vsiR0641	CCGAATCTGGACGACCTTACAT	22	192	53.6346	97	64.6405	-	DNA-A	1226
vsiR0642	ATCTGGACGACCTTACAC	18	39	10.8945	16	10.6623	-	DNA-A	1226
vsiR0643	AATCTGGACGACCTTACAC	19	48	13.4087	41	27.3223	-	DNA-A	1226
vsiR0644	CGAATCTGGACGACCTTACAC	21	2146	599.48	1255	836.328	-	DNA-A	1226
vsiR0645	CCGAATCTGGACGACCTTACAC	22	2297	641.66	2128	1418.09	-	DNA-A	1226
vsiR0646	TCCGAATCTGGACGACCTTACAC	23	406	113.41	448	298.546	-	DNA-A	1226
vsiR0647	TTCCGAATCTGGACGACCTTACAC	24	100	27.9347	135	89.9635	-	DNA-A	1226
vsiR0648	CGAATCTGGACGACCTTACA	20	44	12.2913	45	29.9878	-	DNA-A	1227
vsiR0649	CCGAATCTGGACGACCTTACA	21	2383	665.68	2082	1387.44	-	DNA-A	1227
vsiR0650	TGTAAGGTCGTCCAGATTCGG	21	765	213.7	464	309.208	+	DNA-A	1227
vsiR0651	TCCGAATCTGGACGACCTTACA	22	723	201.97	447	297.879	-	DNA-A	1227
vsiR0652	TGTAAGGTCGTCCAGATTCGGA	22	241	67.3226	59	39.3174	+	DNA-A	1227
vsiR0653	TTCCGAATCTGGACGACCTTACA	23	367	102.52	394	262.56	-	DNA-A	1227
vsiR0654	CCGAATCTGGACGACCTTAT	20	60	16.7608	81	53.9781	-	DNA-A	1228
vsiR0655	TCCGAATCTGGACGACCTTAT	21	1509	421.53	1003	668.396	-	DNA-A	1228
vsiR0656	TTCCGAATCTGGACGACCTTAT	22	128	35.7564	166	110.622	-	DNA-A	1228
vsiR0657	TCCGAATCTGGACGACCTTGC	21	49	13.688	24	15.9935	-	DNA-A	1228
vsiR0658	TCCGAATCTGGACGGCCTTAC	21	69	19.2749	50	33.3198	-	DNA-A	1228
vsiR0659	TCCGAATCTGGATGACCTTAC	21	39	10.8945	33	21.9911	-	DNA-A	1228
vsiR0660	TCCGAATCTGGGCGACCTTAC	21	75	20.951	57	37.9846	-	DNA-A	1228
vsiR0661	TCCGAGTCTGGACGACCTTAC	21	38	10.6152	28	18.6591	-	DNA-A	1228
vsiR0662	TCCGGATCTGGACGACCTTAC	21	48	13.4087	44	29.3214	-	DNA-A	1228
vsiR0663	CGAATCTGGACGACCTTAC	19	144	40.226	67	44.6486	-	DNA-A	1228
vsiR0664	CCGAATCTGGACGACCTTAC	20	1123	313.71	1693	1128.21	-	DNA-A	1228
vsiR0665	TCCGAATCTGGACGACCTTAC	21	25873	7227.55	21789	14520.1	-	DNA-A	1228
vsiR0666	GTAAGGTCGTCCAGATTCGGA	21	55	15.3641	19	12.6615	+	DNA-A	1228
vsiR0667	TTCCGAATCTGGACGACCTTAC	22	2016	563.16	3515	2342.38	-	DNA-A	1228
vsiR0668	CTTCCGAATCTGGACGACCTTAC	23	219	61.177	631	420.496	-	DNA-A	1228
vsiR0669	GTAAGGTCGTCCAGATTCGGAAGG	24	94	26.2586	53	35.319	+	DNA-A	1228
vsiR0670	ACCTTCCGAATCTGGACGACCTTAC	25	67	18.7162	52	34.6526	-	DNA-A	1228
vsiR0671	CTCCGAATCTGGACGACCTTAC	22	64	17.8782	53	35.319	-	DNA-A	1228
vsiR0672	CCCGAATCTGGACGACCTTAC	21	56	15.6434	81	53.9781	-	DNA-A	1228
vsiR0673	NCCGAATCTGGACGACCTTAC	21	251	70.1161	195	129.947	-	DNA-A	1228
vsiR0674	TCCGAATCTGGACGACCCTAC	21	47	13.1293	57	37.9846	-	DNA-A	1228
vsiR0675	TCCGAATCTGGACGACCTTAA	21	117	32.6836	103	68.6388	-	DNA-A	1228
vsiR0676	TCCGAATCTGGACGACCTTT	20	127	35.4771	127	84.6324	-	DNA-A	1229
vsiR0677	CTTCCGAATCTGGACGACCTTT	22	56	15.6434	135	89.9635	-	DNA-A	1229
vsiR0678	CCTTCCGAATCTGGACGACCTTT	23	51	14.2467	95	63.3077	-	DNA-A	1229
vsiR0679	TAAGGTCGTCCAGATTCGG	19	53	14.8054	26	17.3263	+	DNA-A	1229
vsiR0680	TAAGGTCGTCCAGATTCGGA	20	410	114.53	219	145.941	+	DNA-A	1229
vsiR0681	TCCGAATCTGGACGACCTTA	20	189	52.7966	148	98.6267	-	DNA-A	1229
vsiR0682	TTCCGAATCTGGACGACCTTA	21	200	55.8694	271	180.593	-	DNA-A	1229
vsiR0683	TAAGGTCGTCCAGATTCGGAAA	22	38	10.6152	27	17.9927	+	DNA-A	1229
vsiR0684	TAAGGTCGTCCAGATTCGGAAG	22	151	42.1814	66	43.9822	+	DNA-A	1229
vsiR0685	CTTCCGAATCTGGACGACCTTA	22	70	19.5543	156	103.958	-	DNA-A	1229
vsiR0686	TAAGGTCGTCCAGATTCGGAAGG	23	117	32.6836	84	55.9773	+	DNA-A	1229
vsiR0687	CCTTCCGAATCTGGACGACCTTA	23	36	10.0565	57	37.9846	-	DNA-A	1229
vsiR0688	TAAGGTCGTCCAGATTCGGAAGGT	24	389	108.67	295	196.587	+	DNA-A	1229
vsiR0689	ACCTTCCGAATCTGGACGACCTTA	24	290	81.0106	156	103.958	-	DNA-A	1229
vsiR0690	TAAGGTCGTCCAGATTCGGAT	21	346	96.6541	152	101.292	+	DNA-A	1229
vsiR0691	TAAGGTCGTCCAGATTCGGG	20	66	18.4369	69	45.9814	+	DNA-A	1229
vsiR0692	TAAGGTCGTCCAGATTCGGGA	21	48	13.4087	222	147.94	+	DNA-A	1229
vsiR0693	CCGAATCTGGACGACCTT	18	43	12.0119	49	32.6534	-	DNA-A	1230
vsiR0694	TCCGAATCTGGACGACCTT	19	146	40.7847	167	111.288	-	DNA-A	1230
vsiR0695	TTCCGAATCTGGACGACCTT	20	169	47.2096	293	195.254	-	DNA-A	1230
vsiR0696	CTTCCGAATCTGGACGACCTT	21	619	172.92	1557	1037.58	-	DNA-A	1230
vsiR0697	CCTTCCGAATCTGGACGACCTT	22	781	218.17	1568	1044.91	-	DNA-A	1230
vsiR0698	ACCTTCCGAATCTGGACGACCTT	23	583	162.86	663	441.821	-	DNA-A	1230
vsiR0699	CTTCCGAATCTGGACGACCTC	21	57	15.9228	94	62.6413	-	DNA-A	1230
vsiR0700	CCTTCCGAATCTGGACGACCTC	22	88	24.5825	78	51.9789	-	DNA-A	1230
vsiR0701	ACCTTCCGAATCTGGACGACCTC	23	67	18.7162	26	17.3263	-	DNA-A	1230
vsiR0702	CCTTCCGAATCTGGACGACCT	21	814	227.39	1716	1143.54	-	DNA-A	1231
vsiR0703	ACCTTCCGAATCTGGACGACCT	22	735	205.32	492	327.867	-	DNA-A	1231
vsiR0704	AACCTTCCGAATCTGGACGACCT	23	180	50.2825	528	351.857	-	DNA-A	1231
vsiR0705	TAACCTTCCGAATCTGGACGACCT	24	41	11.4532	130	86.6316	-	DNA-A	1231
vsiR0706	CCTTCCGAATCTGGACGACCC	21	116	32.4043	91	60.6421	-	DNA-A	1231
vsiR0707	ACCTTCCGAATCTGGACGACCC	22	90	25.1412	24	15.9935	-	DNA-A	1231
vsiR0708	TAACCTTCCGAATCTGGACGACT	23	36	10.0565	21	13.9943	-	DNA-A	1232
vsiR0709	ACCTTCCGAATCTGGACGACC	21	101	28.214	66	43.9822	-	DNA-A	1232
vsiR0710	TAACCTTCCGAATCTGGACGACC	23	66	18.4369	128	85.2988	-	DNA-A	1232
vsiR0711	TAACCTTCCGAATCTGGACGAT	22	161	44.9749	47	31.3206	-	DNA-A	1233
vsiR0712	ACCTTCCGAATCTGGACGAC	20	423	118.16	49	32.6534	-	DNA-A	1233
vsiR0713	AACCTTCCGAATCTGGACGAC	21	186	51.9585	45	29.9878	-	DNA-A	1233
vsiR0714	TAACCTTCCGAATCTGGACGAC	22	1880	525.17	1142	761.025	-	DNA-A	1233
vsiR0715	CTAACCTTCCGAATCTGGACGAC	23	374	104.48	302	201.252	-	DNA-A	1233
vsiR0716	TCTAACCTTCCGAATCTGGACGAC	24	115	32.1249	104	69.3052	-	DNA-A	1233
vsiR0717	CTAACCTTCCGAATCTGGACG	21	90	25.1412	21	13.9943	-	DNA-A	1235
vsiR0718	CGTCCAGATTCGGAAGGTTAG	21	68	18.9956	22	14.6607	+	DNA-A	1235
vsiR0719	CGTCCAGATTCGGAAGGTTAGA	22	39	10.8945	32	21.3247	+	DNA-A	1235
vsiR0720	TTCTAACCTTCCGAATCTGGAC	22	225	62.8531	18	11.9951	-	DNA-A	1236
vsiR0721	TTCTAACCTTCCGAATCTGGA	21	323	90.2291	28	18.6591	-	DNA-A	1237
vsiR0722	TTTTCTAACCTTCCGAATCTGGA	23	275	76.8204	19	12.6615	-	DNA-A	1237
vsiR0723	TTTTCTAACCTTCCGAATCTGT	22	798	222.92	104	69.3052	-	DNA-A	1238
vsiR0724	CCAGATTCGGAAGGTTAGAA	20	66	18.4369	27	17.9927	+	DNA-A	1238
vsiR0725	CCAGATTCGGAAGGTTAGAAA	21	200	55.8694	90	59.9757	+	DNA-A	1238
vsiR0726	CCAGATTCGGAAGGTTAGAAAA	22	335	93.5812	122	81.3004	+	DNA-A	1238
vsiR0727	CCAGATTCGGAAGGTTAGAAAAC	23	65	18.1576	21	13.9943	+	DNA-A	1238
vsiR0728	CAGATTCGGAAGGTTAGA	18	135	37.7118	54	35.9854	+	DNA-A	1239
vsiR0729	CAGATTCGGAAGGTTAGAA	19	82	22.9065	29	19.3255	+	DNA-A	1239
vsiR0730	CAGATTCGGAAGGTTAGAAA	20	95	26.538	63	41.983	+	DNA-A	1239
vsiR0731	TTTTCTAACCTTCCGAATCTG	21	457	127.66	47	31.3206	-	DNA-A	1239
vsiR0732	CAGATTCGGAAGGTTAGAAAA	21	371	103.64	154	102.625	+	DNA-A	1239
vsiR0733	CAGATTCGGAAGGTTAGAAAAC	22	501	139.95	304	202.585	+	DNA-A	1239
vsiR0734	CAGATTCGGAAGGTTAGAAAACA	23	715	199.73	267	177.928	+	DNA-A	1239
vsiR0735	TGTTTTCTAACCTTCCGAATCTG	23	93	25.9793	20	13.3279	-	DNA-A	1239
vsiR0736	CAGATTCGGAAGGTTAGAAAAT	22	50	13.9673	16	10.6623	+	DNA-A	1239
vsiR0737	CAGATTCGGAAGGTTAGAAT	20	102	28.4934	30	19.9919	+	DNA-A	1239
vsiR0738	GATTCGGAAGGTTAGAAAACAC	22	37	10.3358	19	12.6615	+	DNA-A	1241
vsiR0739	ATTCGGAAGGTTAGAAAAC	19	68	18.9956	17	11.3287	+	DNA-A	1242
vsiR0740	ATTCGGAAGGTTAGAAAACAC	21	129	36.0358	74	49.3133	+	DNA-A	1242
vsiR0741	TTCGGAAGGTTAGAAAAC	18	172	48.0477	54	35.9854	+	DNA-A	1243
vsiR0742	TTCGGAAGGTTAGAAAACACT	21	300	83.8041	76	50.6461	+	DNA-A	1243
vsiR0743	TTCGGAAGGTTAGAAAACACTT	22	145	40.5053	70	46.6478	+	DNA-A	1243
vsiR0744	TTCGGAAGGTTAGAAAACACTTG	23	178	49.7238	64	42.6494	+	DNA-A	1243
vsiR0745	TCGGAAGGTTAGAAAACACTT	21	280	78.2172	58	38.651	+	DNA-A	1244
vsiR0746	TCGGAAGGTTAGAAAACACTTG	22	145	40.5053	86	57.3101	+	DNA-A	1244
vsiR0747	TCGGAAGGTTAGAAAACACTTGTG	24	59	16.4815	42	27.9887	+	DNA-A	1244
vsiR0748	CGGAAGGTTAGAAAACACT	19	48	13.4087	19	12.6615	+	DNA-A	1245
vsiR0749	CGGAAGGTTAGAAAACACTTG	21	849	237.17	276	183.925	+	DNA-A	1245
vsiR0750	CGGAAGGTTAGAAAACACTTGT	22	103	28.7727	34	22.6575	+	DNA-A	1245
vsiR0751	CGGAAGGTTAGAAAACACTTGTG	23	148	41.3434	73	48.6469	+	DNA-A	1245
vsiR0752	TGGGACTGCACAAGTGTTTTCT	22	672	187.72	55	36.6518	-	DNA-A	1254
vsiR0753	CTGGGACTGCACAAGTGTTTTCT	23	61	17.0402	20	13.3279	-	DNA-A	1254
vsiR0754	TCTGGGACTGCACAAGTGTTTTCT	24	76	21.2304	47	31.3206	-	DNA-A	1254
vsiR0755	TGGGACTGCACAAGTGTTTTC	21	140	39.1086	32	21.3247	-	DNA-A	1255
vsiR0756	CTGGGACTGCACAAGTGTTTTC	22	1022	285.49	181	120.618	-	DNA-A	1255
vsiR0757	TCTGGGACTGCACAAGTGTTTTC	23	541	151.13	175	116.619	-	DNA-A	1255
vsiR0758	CTGGGACTGCACAAGTGTTTT	21	1060	296.11	157	104.624	-	DNA-A	1256
vsiR0759	TCTGGGACTGCACAAGTGTTTT	22	546	152.52	173	115.287	-	DNA-A	1256
vsiR0760	AAAACACTTGTGCAGTCCCAGAGC	24	70	19.5543	29	19.3255	+	DNA-A	1256
vsiR0761	CTGGGACTGCACAAGTGTTT	20	88	24.5825	17	11.3287	-	DNA-A	1257
vsiR0762	TCTGGGACTGCACAAGTGTTT	21	851	237.72	238	158.602	-	DNA-A	1257
vsiR0763	CTCTGGGACTGCACAAGTGTTT	22	54	15.0847	17	11.3287	-	DNA-A	1257
vsiR0764	CTGGGACTGCACAAGTGTT	19	316	88.2737	70	46.6478	-	DNA-A	1258
vsiR0765	TCTGGGACTGCACAAGTGTT	20	1306	364.83	311	207.249	-	DNA-A	1258
vsiR0766	CTCTGGGACTGCACAAGTGTT	21	1599	446.68	215	143.275	-	DNA-A	1258
vsiR0767	AGCTCTGGGACTGCACAAGTGTT	23	2378	664.29	521	347.193	-	DNA-A	1258
vsiR0768	AAGCTCTGGGACTGCACAAGTGTT	24	85	23.7445	75	49.9797	-	DNA-A	1258
vsiR0769	AGCTCTGGGACTGCACAAGTGTC	23	265	74.027	20	13.3279	-	DNA-A	1258
vsiR0770	CTGGGACTGCACAAGTGT	18	108	30.1695	43	28.6551	-	DNA-A	1259
vsiR0771	TCTGGGACTGCACAAGTGT	19	91	25.4206	46	30.6542	-	DNA-A	1259
vsiR0772	GCTCTGGGACTGCACAAGTGT	21	58	16.2021	37	24.6567	-	DNA-A	1259
vsiR0773	AGCTCTGGGACTGCACAAGTGT	22	765	213.7	612	407.835	-	DNA-A	1259
vsiR0774	AAGCTCTGGGACTGCACAAGTGT	23	624	174.31	442	294.547	-	DNA-A	1259
vsiR0775	AAAGCTCTGGGACTGCACAAGTGT	24	1146	320.13	4040	2692.24	-	DNA-A	1259
vsiR0776	AAAGCTCTGGGACTGCACAAGTGG	24	73	20.3923	23	15.3271	-	DNA-A	1259
vsiR0777	AGCTCTGGGACTGCACAAGTGC	22	59	16.4815	30	19.9919	-	DNA-A	1259
vsiR0778	AAGCTCTGGGACTGCACAAGTGC	23	60	16.7608	17	11.3287	-	DNA-A	1259
vsiR0779	AAAGCTCTGGGACTGCACAAGTGC	24	144	40.226	165	109.955	-	DNA-A	1259
vsiR0780	AAGCTCTGGGACTGCACAAGTT	22	156	43.5781	25	16.6599	-	DNA-A	1260
vsiR0781	AAAGCTCTGGGACTGCACAAGTT	23	134	37.4325	40	26.6559	-	DNA-A	1260
vsiR0782	TCTGGGACTGCACAAGTG	18	55	15.3641	24	15.9935	-	DNA-A	1260
vsiR0783	AGCTCTGGGACTGCACAAGTG	21	344	96.0954	52	34.6526	-	DNA-A	1260
vsiR0784	CACTTGTGCAGTCCCAGAGCT	21	135	37.7118	18	11.9951	+	DNA-A	1260
vsiR0785	AAGCTCTGGGACTGCACAAGTG	22	1961	547.8	252	167.932	-	DNA-A	1260
vsiR0786	CACTTGTGCAGTCCCAGAGCTT	22	181	50.5618	36	23.9903	+	DNA-A	1260
vsiR0787	AAAGCTCTGGGACTGCACAAGTG	23	1396	389.97	623	415.165	-	DNA-A	1260
vsiR0788	CACTTGTGCAGTCCCAGAGCTTT	23	892	249.18	256	170.598	+	DNA-A	1260
vsiR0789	GAAAGCTCTGGGACTGCACAAGTG	24	556	155.32	443	295.214	-	DNA-A	1260
vsiR0790	AAAGCTCTGGGACTGCACAAGTA	23	56	15.6434	17	11.3287	-	DNA-A	1260
vsiR0791	AAAGCTCTGGGACTGCACAATT	22	286	79.8932	121	80.634	-	DNA-A	1261
vsiR0792	AGCTCTGGGACTGCACAAGT	20	126	35.1977	39	25.9895	-	DNA-A	1261
vsiR0793	AAGCTCTGGGACTGCACAAGT	21	308	86.0389	189	125.949	-	DNA-A	1261
vsiR0794	AAAGCTCTGGGACTGCACAAGT	22	2297	641.66	1279	852.321	-	DNA-A	1261
vsiR0795	ACTTGTGCAGTCCCAGAGCTTT	22	141	39.3879	42	27.9887	+	DNA-A	1261
vsiR0796	GAAAGCTCTGGGACTGCACAAGT	23	302	84.3628	225	149.939	-	DNA-A	1261
vsiR0797	AAAGCTCTGGGACTGCACAAGC	22	322	89.9497	60	39.9838	-	DNA-A	1261
vsiR0798	GAAAGCTCTGGGACTGCACAAGC	23	38	10.6152	16	10.6623	-	DNA-A	1261
vsiR0799	AAAGCTCTGGGACTGCACAAT	21	181	50.5618	53	35.319	-	DNA-A	1262
vsiR0800	GAAAGCTCTGGGACTGCACAAT	22	131	36.5945	38	25.3231	-	DNA-A	1262
vsiR0801	AGCTCTGGGACTGCACAAG	19	68	18.9956	45	29.9878	-	DNA-A	1262
vsiR0802	AAGCTCTGGGACTGCACAAG	20	195	54.4727	72	47.9806	-	DNA-A	1262
vsiR0803	AAAGCTCTGGGACTGCACAAG	21	2798	781.61	1455	969.607	-	DNA-A	1262
vsiR0804	CTTGTGCAGTCCCAGAGCTTT	21	567	158.39	210	139.943	+	DNA-A	1262
vsiR0805	GAAAGCTCTGGGACTGCACAAG	22	2155	601.99	791	527.12	-	DNA-A	1262
vsiR0806	CTTGTGCAGTCCCAGAGCTTTC	22	1037	289.68	367	244.568	+	DNA-A	1262
vsiR0807	CTTGTGCAGTCCCAGAGCTTTCC	23	61	17.0402	40	26.6559	+	DNA-A	1262
vsiR0808	AAAGCTCTGGGACTGCACAAA	21	57	15.9228	25	16.6599	-	DNA-A	1262
vsiR0809	AAAGCTCTGGGACTGCACAA	20	59	16.4815	25	16.6599	-	DNA-A	1263
vsiR0810	TTGTGCAGTCCCAGAGCTTTC	21	295	82.4074	77	51.3125	+	DNA-A	1263
vsiR0811	TTGTGCAGTCCCAGAGCTTTCC	22	883	246.66	262	174.596	+	DNA-A	1263
vsiR0812	TTGTGCAGTCCCAGAGCTTTCT	22	94	26.2586	20	13.3279	+	DNA-A	1263
vsiR0813	AAGCTCTGGGACTGCACA	18	94	26.2586	46	30.6542	-	DNA-A	1264
vsiR0814	AAAGCTCTGGGACTGCACA	19	479	133.81	330	219.911	-	DNA-A	1264
vsiR0815	GAAAGCTCTGGGACTGCACA	20	393	109.78	131	87.2979	-	DNA-A	1264
vsiR0816	TGTGCAGTCCCAGAGCTTTCC	21	301	84.0834	71	47.3142	+	DNA-A	1264
vsiR0817	CGGAAAGCTCTGGGACTGCACA	22	197	55.0314	134	89.2971	-	DNA-A	1264
vsiR0818	AAAGCTCTGGGACTGCAC	18	52	14.526	57	37.9846	-	DNA-A	1265
vsiR0819	GAAAGCTCTGGGACTGCAC	19	60	16.7608	17	11.3287	-	DNA-A	1265
vsiR0820	CGGAAAGCTCTGGGACTGCAC	21	276	77.0998	173	115.287	-	DNA-A	1265
vsiR0821	TCGGAAAGCTCTGGGACTGCAC	22	114	31.8456	56	37.3182	-	DNA-A	1265
vsiR0822	TGCAGTCCCAGAGCTTTCCG	20	130	36.3151	33	21.9911	+	DNA-A	1266
vsiR0823	TGCAGTCCCAGAGCTTTCCGA	21	1222	341.36	294	195.921	+	DNA-A	1266
vsiR0824	TCGGAAAGCTCTGGGACTGCA	21	357	99.7269	115	76.6356	-	DNA-A	1266
vsiR0825	TGCAGTCCCAGAGCTTTCCGAG	22	556	155.32	166	110.622	+	DNA-A	1266
vsiR0826	TGCAGTCCCAGAGCTTTCCGAGT	23	75	20.951	58	38.651	+	DNA-A	1266
vsiR0827	TGCAGTCCCAGAGCTTTCCGAGTG	24	40	11.1739	35	23.3239	+	DNA-A	1266
vsiR0828	TCGGAAAGCTCTGGGACTGC	20	136	37.9912	58	38.651	-	DNA-A	1267
vsiR0829	CAGTCCCAGAGCTTTCCG	18	191	53.3553	80	53.3117	+	DNA-A	1268
vsiR0830	CAGTCCCAGAGCTTTCCGA	19	238	66.4846	92	61.3085	+	DNA-A	1268
vsiR0831	CAGTCCCAGAGCTTTCCGAG	20	425	118.72	129	85.9652	+	DNA-A	1268
vsiR0832	CAGTCCCAGAGCTTTCCGAGC	21	346	96.6541	86	57.3101	+	DNA-A	1268
vsiR0833	CAGTCCCAGAGCTTTCCGAGT	21	3329	929.95	1910	1272.82	+	DNA-A	1268
vsiR0834	ACTCGGAAAGCTCTGGGACTG	21	243	67.8813	296	197.253	-	DNA-A	1268
vsiR0835	CAGTCCCAGAGCTTTCCGAGTA	22	238	66.4846	126	83.966	+	DNA-A	1268
vsiR0836	CAGTCCCAGAGCTTTCCGAGTG	22	2420	676.02	827	551.11	+	DNA-A	1268
vsiR0837	CACTCGGAAAGCTCTGGGACTG	22	381	106.43	147	97.9603	-	DNA-A	1268
vsiR0838	CAGTCCCAGAGCTTTCCGAGTGA	23	415	115.93	104	69.3052	+	DNA-A	1268
vsiR0839	CAGTCCCAGAGCTTTCCGAGTGC	23	972	271.53	247	164.6	+	DNA-A	1268
vsiR0840	CAGTCCCAGAGCTTTCCGAGTGG	23	438	122.35	23	15.3271	+	DNA-A	1268
vsiR0841	CAGTCCCAGAGCTTTCCGAGTGT	23	5625	1571.33	2642	1760.62	+	DNA-A	1268
vsiR0842	ACACTCGGAAAGCTCTGGGACTG	23	189	52.7966	64	42.6494	-	DNA-A	1268
vsiR0843	CAGTCCCAGAGCTTTCCGAGTGTT	24	141	39.3879	221	147.274	+	DNA-A	1268
vsiR0844	CAGTCCCAGAGCTTTCCGAGTT	22	116	32.4043	54	35.9854	+	DNA-A	1268
vsiR0845	CAGTCCCAGAGCTTTCCGAT	20	45	12.5706	18	11.9951	+	DNA-A	1268
vsiR0846	NAGTCCCAGAGCTTTCCGAGTGT	23	52	14.526	26	17.3263	+	DNA-A	1268
vsiR0847	TCGGAAAGCTCTGGGACT	18	94	26.2586	58	38.651	-	DNA-A	1269
vsiR0848	AGTCCCAGAGCTTTCCGAGTG	21	103	28.7727	23	15.3271	+	DNA-A	1269
vsiR0849	AGTCCCAGAGCTTTCCGAGTGT	22	44	12.2913	23	15.3271	+	DNA-A	1269
vsiR0850	TCCCAGAGCTTTCCGAGTGTT	21	187	52.2379	92	61.3085	+	DNA-A	1271
vsiR0851	CAACACTCGGAAAGCTCTGGGA	22	42	11.7326	25	16.6599	-	DNA-A	1271
vsiR0852	CAACACTCGGAAAGCTCTGGT	21	60	16.7608	16	10.6623	-	DNA-A	1272
vsiR0853	CAACACTCGGAAAGCTCTGGG	21	60	16.7608	65	43.3158	-	DNA-A	1272
vsiR0854	CTACAACACTCGGAAAGCTCTGT	23	197	55.0314	75	49.9797	-	DNA-A	1273
vsiR0855	CAACACTCGGAAAGCTCTGG	20	258	72.0715	102	67.9724	-	DNA-A	1273
vsiR0856	ACAACACTCGGAAAGCTCTGG	21	1107	309.24	365	243.235	-	DNA-A	1273
vsiR0857	CCAGAGCTTTCCGAGTGTTGT	21	137	38.2705	27	17.9927	+	DNA-A	1273
vsiR0858	TACAACACTCGGAAAGCTCTGG	22	559	156.15	103	68.6388	-	DNA-A	1273
vsiR0859	CTACAACACTCGGAAAGCTCTGG	23	347	96.9334	175	116.619	-	DNA-A	1273
vsiR0860	CAACACTCGGAAAGCTCTG	19	383	106.99	70	46.6478	-	DNA-A	1274
vsiR0861	ACAACACTCGGAAAGCTCTG	20	209	58.3835	34	22.6575	-	DNA-A	1274
vsiR0862	TACAACACTCGGAAAGCTCTG	21	2994	836.36	308	205.25	-	DNA-A	1274
vsiR0863	CTACAACACTCGGAAAGCTCTG	22	1709	477.4	308	205.25	-	DNA-A	1274
vsiR0864	ACAACACTCGGAAAGCTCT	19	138	38.5499	39	25.9895	-	DNA-A	1275
vsiR0865	TACAACACTCGGAAAGCTCT	20	145	40.5053	18	11.9951	-	DNA-A	1275
vsiR0866	CTACAACACTCGGAAAGCTCT	21	573	160.07	58	38.651	-	DNA-A	1275
vsiR0867	AGAGCTTTCCGAGTGTTGTAG	21	78	21.7891	33	21.9911	+	DNA-A	1275
vsiR0868	AGAGCTTTCCGAGTGTTGTAGT	22	487	136.04	71	47.3142	+	DNA-A	1275
vsiR0869	ACTACAACACTCGGAAAGCTCT	22	168	46.9303	20	13.3279	-	DNA-A	1275
vsiR0870	AACTACAACACTCGGAAAGCTCT	23	244	68.1607	19	12.6615	-	DNA-A	1275
vsiR0871	AGAGCTTTCCGAGTGTTGTAGTT	23	155	43.2988	34	22.6575	+	DNA-A	1275
vsiR0872	CAACTACAACACTCGGAAAGCT	22	503	140.51	22	14.6607	-	DNA-A	1277
vsiR0873	AGCTTTCCGAGTGTTGTAGTTG	22	90	25.1412	17	11.3287	+	DNA-A	1277
vsiR0874	AGCTTTCCGAGTGTTGTAGTTGA	23	160	44.6955	26	17.3263	+	DNA-A	1277
vsiR0875	AGCTTTCCGAGTGTTGTAGTTGAA	24	61	17.0402	46	30.6542	+	DNA-A	1277
vsiR0876	GCTTTCCGAGTGTTGTAGTTG	21	181	50.5618	44	29.3214	+	DNA-A	1278
vsiR0877	GCTTTCCGAGTGTTGTAGTTGA	22	251	70.1161	33	21.9911	+	DNA-A	1278
vsiR0878	GCTTTCCGAGTGTTGTAGTTGAA	23	710	198.34	113	75.3028	+	DNA-A	1278
vsiR0879	TTCAACTACAACACTCGGAAAGC	23	99	27.6554	19	12.6615	-	DNA-A	1278
vsiR0880	CTTTCCGAGTGTTGTAGT	18	277	77.3791	56	37.3182	+	DNA-A	1279
vsiR0881	CTTTCCGAGTGTTGTAGTT	19	718	200.57	80	53.3117	+	DNA-A	1279
vsiR0882	CTTTCCGAGTGTTGTAGTTC	20	122	34.0803	21	13.9943	+	DNA-A	1279
vsiR0883	CTTTCCGAGTGTTGTAGTTG	20	1127	314.82	198	131.947	+	DNA-A	1279
vsiR0884	CTTTCCGAGTGTTGTAGTTGA	21	2453	685.24	406	270.557	+	DNA-A	1279
vsiR0885	CTTTCCGAGTGTTGTAGTTGAA	22	10215	2853.53	1991	1326.8	+	DNA-A	1279
vsiR0886	CTTTCCGAGTGTTGTAGTTGAAA	23	105	29.3314	26	17.3263	+	DNA-A	1279
vsiR0887	CTTTCCGAGTGTTGTAGTTGAAC	23	474	132.41	407	271.223	+	DNA-A	1279
vsiR0888	CTTTCCGAGTGTTGTAGTTGAACT	24	100	27.9347	37	24.6567	+	DNA-A	1279
vsiR0889	CTTTCCGAGTGTTGTAGTTGAAT	23	165	46.0923	59	39.3174	+	DNA-A	1279
vsiR0890	CTTTCCGAGTGTTGTAGTTGAC	22	395	110.34	85	56.6437	+	DNA-A	1279
vsiR0891	CTTTCCGAGTGTTGTAGTTGAG	22	471	131.57	19	12.6615	+	DNA-A	1279
vsiR0892	CTTTCCGAGTGTTGTAGTTGAT	22	1188	331.86	280	186.591	+	DNA-A	1279
vsiR0893	CTTTCCGAGTGTTGTAGTTGC	21	56	15.6434	22	14.6607	+	DNA-A	1279
vsiR0894	CTTTCCGAGTGTTGTAGTTT	20	287	80.1726	22	14.6607	+	DNA-A	1279
vsiR0895	TTTTCCGAGTGTTGTAGTTGAACT	24	56	15.6434	36	23.9903	+	DNA-A	1279
vsiR0896	ATTCCGAGTGTTGTAGTTGAACT	23	120	33.5216	26	17.3263	+	DNA-A	1280
vsiR0897	NTTCCGAGTGTTGTAGTTGAACT	23	36	10.0565	18	11.9951	+	DNA-A	1280
vsiR0898	TTTCCGAGTGTTGTAGTT	18	66	18.4369	32	21.3247	+	DNA-A	1280
vsiR0899	TTTCCGAGTGTTGTAGTTG	19	124	34.639	39	25.9895	+	DNA-A	1280
vsiR0900	TTTCCGAGTGTTGTAGTTGA	20	386	107.83	50	33.3198	+	DNA-A	1280
vsiR0901	TTTCCGAGTGTTGTAGTTGAA	21	651	181.85	171	113.954	+	DNA-A	1280
vsiR0902	TTTCCGAGTGTTGTAGTTGAAC	22	558	155.88	392	261.227	+	DNA-A	1280
vsiR0903	TTTCCGAGTGTTGTAGTTGAACC	23	800	223.48	106	70.638	+	DNA-A	1280
vsiR0904	TTTCCGAGTGTTGTAGTTGAACT	23	5068	1415.73	1480	986.267	+	DNA-A	1280
vsiR0905	TTTCCGAGTGTTGTAGTTGAACTG	24	117	32.6836	77	51.3125	+	DNA-A	1280
vsiR0906	TTTCCGAGTGTTGTAGTTGAAT	22	78	21.7891	38	25.3231	+	DNA-A	1280
vsiR0907	TTTCCGAGTGTTGTAGTTGAC	21	139	38.8292	33	21.9911	+	DNA-A	1280
vsiR0908	TTTCCGAGTGTTGTAGTTGAT	21	168	46.9303	38	25.3231	+	DNA-A	1280
vsiR0909	TTTCCGAGTGTTGTAGTTGC	20	174	48.6064	34	22.6575	+	DNA-A	1280
vsiR0910	TTCAACTACAACACTCGGAA	20	118	32.9629	18	11.9951	-	DNA-A	1281
vsiR0911	TTCCGAGTGTTGTAGTTGAAC	21	709	198.06	380	253.231	+	DNA-A	1281
vsiR0912	TTCCGAGTGTTGTAGTTGAACC	22	413	115.37	30	19.9919	+	DNA-A	1281
vsiR0913	TTCCGAGTGTTGTAGTTGAACT	22	2771	774.07	658	438.489	+	DNA-A	1281
vsiR0914	AGTTCAACTACAACACTCGGAA	22	45	12.5706	17	11.3287	-	DNA-A	1281
vsiR0915	TTCCGAGTGTTGTAGTTGAACTG	23	277	77.3791	76	50.6461	+	DNA-A	1281
vsiR0916	CAGTTCAACTACAACACTCGGAA	23	99	27.6554	17	11.3287	-	DNA-A	1281
vsiR0917	TTCCGAGTGTTGTAGTTGAT	20	308	86.0389	16	10.6623	+	DNA-A	1281
vsiR0918	CAGTTCAACTACAACACTCGGT	22	191	53.3553	44	29.3214	-	DNA-A	1282
vsiR0919	TCCGAGTGTTGTAGTTGAAC	20	99	27.6554	21	13.9943	+	DNA-A	1282
vsiR0920	TCCGAGTGTTGTAGTTGAACT	21	483	134.92	88	58.6429	+	DNA-A	1282
vsiR0921	TCCGAGTGTTGTAGTTGAACTG	22	2134	596.13	417	277.887	+	DNA-A	1282
vsiR0922	CAGTTCAACTACAACACTCGGA	22	1191	332.7	165	109.955	-	DNA-A	1282
vsiR0923	TCCGAGTGTTGTAGTTGAACTGG	23	96	26.8173	63	41.983	+	DNA-A	1282
vsiR0924	CCGAGTGTTGTAGTTGAAC	19	339	94.6986	99	65.9733	+	DNA-A	1283
vsiR0925	CCGAGTGTTGTAGTTGAACA	20	41	11.4532	16	10.6623	+	DNA-A	1283
vsiR0926	CCGAGTGTTGTAGTTGAACT	20	953	266.22	203	135.279	+	DNA-A	1283
vsiR0927	CCGAGTGTTGTAGTTGAACTA	21	373	104.2	20	13.3279	+	DNA-A	1283
vsiR0928	CCGAGTGTTGTAGTTGAACTG	21	7736	2161.03	1402	934.288	+	DNA-A	1283
vsiR0929	CAGTTCAACTACAACACTCGG	21	1986	554.78	211	140.61	-	DNA-A	1283
vsiR0930	CCGAGTGTTGTAGTTGAACTGA	22	254	70.9541	33	21.9911	+	DNA-A	1283
vsiR0931	CCGAGTGTTGTAGTTGAACTGG	22	5619	1569.65	1447	964.276	+	DNA-A	1283
vsiR0932	CCGAGTGTTGTAGTTGAACTGGA	23	94	26.2586	36	23.9903	+	DNA-A	1283
vsiR0933	CCGAGTGTTGTAGTTGAACTT	21	168	46.9303	23	15.3271	+	DNA-A	1283
vsiR0934	CGAGTGTTGTAGTTGAAC	18	118	32.9629	25	16.6599	+	DNA-A	1284
vsiR0935	CGAGTGTTGTAGTTGAACT	19	657	183.53	208	138.61	+	DNA-A	1284
vsiR0936	CGAGTGTTGTAGTTGAACTG	20	269	75.1443	55	36.6518	+	DNA-A	1284
vsiR0937	CGAGTGTTGTAGTTGAACTGA	21	145	40.5053	20	13.3279	+	DNA-A	1284
vsiR0938	CGAGTGTTGTAGTTGAACTGG	21	3442	961.51	1077	717.709	+	DNA-A	1284
vsiR0939	CGAGTGTTGTAGTTGAACTGGA	22	1180	329.63	237	157.936	+	DNA-A	1284
vsiR0940	TCCAGTTCAACTACAACACTCG	22	209	58.3835	16	10.6623	-	DNA-A	1284
vsiR0941	CGAGTGTTGTAGTTGAACTGGAT	23	37	10.3358	19	12.6615	+	DNA-A	1284
vsiR0942	CGAGTGTTGTAGTTGAACTGGATT	24	45	12.5706	54	35.9854	+	DNA-A	1284
vsiR0943	GAGTGTTGTAGTTGAACT	18	76	21.2304	22	14.6607	+	DNA-A	1285
vsiR0944	TCCAGTTCAACTACAACACTC	21	412	115.09	59	39.3174	-	DNA-A	1285
vsiR0945	ATCCAGTTCAACTACAACACTC	22	113	31.5662	19	12.6615	-	DNA-A	1285
vsiR0946	GAGTGTTGTAGTTGAACTGGATT	23	656	183.25	110	73.3036	+	DNA-A	1285
vsiR0947	AGTGTTGTAGTTGAACTGGATT	22	384	107.27	87	57.9765	+	DNA-A	1286
vsiR0948	TGTTGTAGTTGAACTGGATTC	21	403	112.58	126	83.966	+	DNA-A	1288
vsiR0949	TGTTGTAGTTGAACTGGATTCG	22	61	17.0402	37	24.6567	+	DNA-A	1288
vsiR0950	CCGAATCCAGTTCAACTACAACA	23	73	20.3923	56	37.3182	-	DNA-A	1288
vsiR0951	ATTGTAGTTGAACTGGATT	19	152	42.4607	23	15.3271	+	DNA-A	1289
vsiR0952	ATTGTAGTTGAACTGGATTC	20	93	25.9793	21	13.9943	+	DNA-A	1289
vsiR0953	ATTGTAGTTGAACTGGATTCG	21	449	125.43	48	31.987	+	DNA-A	1289
vsiR0954	ATTGTAGTTGAACTGGATTCGG	22	695	194.15	113	75.3028	+	DNA-A	1289
vsiR0955	CCGAATCCAGTTCAACTACAAT	22	229	63.9705	28	18.6591	-	DNA-A	1289
vsiR0956	ATTGTAGTTGAACTGGATTCGGA	23	114	31.8456	21	13.9943	+	DNA-A	1289
vsiR0957	CGAATCCAGTTCAACTACAAC	21	39	10.8945	19	12.6615	-	DNA-A	1289
vsiR0958	CCGAATCCAGTTCAACTACAAC	22	2043	570.71	686	457.148	-	DNA-A	1289
vsiR0959	TCCGAATCCAGTTCAACTACAAC	23	43	12.0119	46	30.6542	-	DNA-A	1289
vsiR0960	ATGTAGTTGAACTGGATTCGG	21	117	32.6836	21	13.9943	+	DNA-A	1290
vsiR0961	TTGTAGTTGAACTGGATTC	19	39	10.8945	19	12.6615	+	DNA-A	1290
vsiR0962	TTGTAGTTGAACTGGATTCGG	21	476	132.97	142	94.6283	+	DNA-A	1290
vsiR0963	TTGTAGTTGAACTGGATTCGGA	22	200	55.8694	27	17.9927	+	DNA-A	1290
vsiR0964	TTGTAGTTGAACTGGATTCGGAT	23	99	27.6554	31	20.6583	+	DNA-A	1290
vsiR0965	CCGAATCCAGTTCAACTACA	20	67	18.7162	26	17.3263	-	DNA-A	1291
vsiR0966	TGTAGTTGAACTGGATTCGGA	21	409	114.25	37	24.6567	+	DNA-A	1291
vsiR0967	TGTAGTTGAACTGGATTCGGAT	22	217	60.6183	28	18.6591	+	DNA-A	1291
vsiR0968	ATCCGAATCCAGTTCAACTACA	22	155	43.2988	31	20.6583	-	DNA-A	1291
vsiR0969	ACGATCCGAATCCAGTTCAACTTT	24	44	12.2913	17	11.3287	-	DNA-A	1292
vsiR0970	ATAGTTGAACTGGATTCGGATCG	23	52	14.526	25	16.6599	+	DNA-A	1292
vsiR0971	ATCCGAATCCAGTTCAACTAC	21	133	37.1532	31	20.6583	-	DNA-A	1292
vsiR0972	GTAGTTGAACTGGATTCGGATCG	23	141	39.3879	17	11.3287	+	DNA-A	1292
vsiR0973	ACGATCCGAATCCAGTTCAACTAC	24	163	45.5336	69	45.9814	-	DNA-A	1292
vsiR0974	GTAGTTGAACTGGATTCGGATCGT	24	127	35.4771	37	24.6567	+	DNA-A	1292
vsiR0975	GTAGTTGAACTGGATTCGGATCGTG	25	71	19.8336	71	47.3142	+	DNA-A	1292
vsiR0976	CGATCCGAATCCAGTTCAACTT	22	170	47.489	59	39.3174	-	DNA-A	1293
vsiR0977	CGATCCGAATCCAGTTCAACTC	22	42	11.7326	20	13.3279	-	DNA-A	1293
vsiR0978	TAGTTGAACTGGATTCGGATCG	22	152	42.4607	21	13.9943	+	DNA-A	1293
vsiR0979	CGATCCGAATCCAGTTCAACTA	22	116	32.4043	36	23.9903	-	DNA-A	1293
vsiR0980	CGATCCGAATCCAGTTCAACT	21	121	33.801	85	56.6437	-	DNA-A	1294
vsiR0981	AGTTGAACTGGATTCGGATCGT	22	577	161.18	54	35.9854	+	DNA-A	1294
vsiR0982	AGTTGAACTGGATTCGGATCGTG	23	98	27.376	57	37.9846	+	DNA-A	1294
vsiR0983	CACGATCCGAATCCAGTTCAACT	23	74	20.6717	234	155.937	-	DNA-A	1294
vsiR0984	CACGATCCGAATCCAGTTCAACC	23	148	41.3434	125	83.2996	-	DNA-A	1294
vsiR0985	TCACGATCCGAATCCAGTTCAACC	24	48	13.4087	48	31.987	-	DNA-A	1294
vsiR0986	ATTGAACTGGATTCGGATCGTG	22	434	121.24	189	125.949	+	DNA-A	1295
vsiR0987	GTTGAACTGGATTCGGATCGT	21	410	114.53	45	29.9878	+	DNA-A	1295
vsiR0988	ACGATCCGAATCCAGTTCAAC	21	143	39.9466	34	22.6575	-	DNA-A	1295
vsiR0989	GTTGAACTGGATTCGGATCGTG	22	1225	342.2	241	160.602	+	DNA-A	1295
vsiR0990	CACGATCCGAATCCAGTTCAAC	22	477	133.25	260	173.263	-	DNA-A	1295
vsiR0991	GTTGAACTGGATTCGGATCGTGA	23	106	29.6108	16	10.6623	+	DNA-A	1295
vsiR0992	TCACGATCCGAATCCAGTTCAAC	23	77	21.5097	25	16.6599	-	DNA-A	1295
vsiR0993	GTTGAACTGGATTCGGATCGTGAG	24	113	31.5662	56	37.3182	+	DNA-A	1295
vsiR0994	CTCACGATCCGAATCCAGTTCAAC	24	41	11.4532	44	29.3214	-	DNA-A	1295
vsiR0995	GTTGAACTGGATTCGGATCGTGT	23	177	49.4444	48	31.987	+	DNA-A	1295
vsiR0996	NTGAACTGGATTCGGATCGTG	21	74	20.6717	41	27.3223	+	DNA-A	1296
vsiR0997	TTGAACTGGATTCGGATC	18	85	23.7445	31	20.6583	+	DNA-A	1296
vsiR0998	TTGAACTGGATTCGGATCGCG	21	241	67.3226	17	11.3287	+	DNA-A	1296
vsiR0999	TTGAACTGGATTCGGATCGT	20	64	17.8782	18	11.9951	+	DNA-A	1296
vsiR1000	TTGAACTGGATTCGGATCGTA	21	419	117.05	93	61.9749	+	DNA-A	1296
vsiR1001	TTGAACTGGATTCGGATCGTC	21	42	11.7326	16	10.6623	+	DNA-A	1296
vsiR1002	TTGAACTGGATTCGGATCGTG	21	8072	2254.89	4316	2876.17	+	DNA-A	1296
vsiR1003	TTGAACTGGATTCGGATCGTGA	22	832	232.42	209	139.277	+	DNA-A	1296
vsiR1004	TTGAACTGGATTCGGATCGTGAG	23	579	161.74	201	133.946	+	DNA-A	1296
vsiR1005	TTGAACTGGATTCGGATCGTGAGT	24	99	27.6554	46	30.6542	+	DNA-A	1296
vsiR1006	TTGAACTGGATTCGGATCGTGT	22	344	96.0954	118	78.6348	+	DNA-A	1296
vsiR1007	TTGAACTGGATTCGGATCGTT	21	202	56.4281	42	27.9887	+	DNA-A	1296
vsiR1008	CTCACGATCCGAATCCAGTTCT	22	351	98.0508	177	117.952	-	DNA-A	1297
vsiR1009	TGAACTGGATTCGGATCGTAA	21	409	114.25	38	25.3231	+	DNA-A	1297
vsiR1010	TGAACTGGATTCGGATCGTG	20	2060	575.45	635	423.162	+	DNA-A	1297
vsiR1011	TGAACTGGATTCGGATCGTGA	21	3213	897.54	606	403.836	+	DNA-A	1297
vsiR1012	TCACGATCCGAATCCAGTTCA	21	480	134.09	210	139.943	-	DNA-A	1297
vsiR1013	TGAACTGGATTCGGATCGTGAA	22	64	17.8782	18	11.9951	+	DNA-A	1297
vsiR1014	TGAACTGGATTCGGATCGTGAG	22	2798	781.61	614	409.167	+	DNA-A	1297
vsiR1015	CTCACGATCCGAATCCAGTTCA	22	968	270.41	597	397.839	-	DNA-A	1297
vsiR1016	TGAACTGGATTCGGATCGTGAGT	23	164	45.8129	67	44.6486	+	DNA-A	1297
vsiR1017	TGAACTGGATTCGGATCGTGT	21	981	274.04	229	152.605	+	DNA-A	1297
vsiR1018	TGAACTGGATTCGGATCGTT	20	165	46.0923	20	13.3279	+	DNA-A	1297
vsiR1019	TCACGATCCGAATCCAGTTT	20	71	19.8336	42	27.9887	-	DNA-A	1298
vsiR1020	CTCACGATCCGAATCCAGTTT	21	927	258.95	457	304.543	-	DNA-A	1298
vsiR1021	GAACTGGATTCGGATCGTG	19	66	18.4369	38	25.3231	+	DNA-A	1298
vsiR1022	CACGATCCGAATCCAGTTC	19	43	12.0119	17	11.3287	-	DNA-A	1298
vsiR1023	TCACGATCCGAATCCAGTTC	20	1204	336.33	1041	693.719	-	DNA-A	1298
vsiR1024	CTCACGATCCGAATCCAGTTC	21	10065	2811.63	7961	5305.18	-	DNA-A	1298
vsiR1025	GAACTGGATTCGGATCGTGAG	21	299	83.5248	59	39.3174	+	DNA-A	1298
vsiR1026	ACTCACGATCCGAATCCAGTTC	22	272	75.9824	247	164.6	-	DNA-A	1298
vsiR1027	TACTCACGATCCGAATCCAGTTC	23	461	128.78	434	289.216	-	DNA-A	1298
vsiR1028	ATACTCACGATCCGAATCCAGTTC	24	1048	292.76	485	323.202	-	DNA-A	1298
vsiR1029	NTCACGATCCGAATCCAGTTC	21	98	27.376	46	30.6542	-	DNA-A	1298
vsiR1030	CTCACGATCCGAATCCAGTTA	21	113	31.5662	69	45.9814	-	DNA-A	1298
vsiR1031	CTCACGATCCGAATCCAGTT	20	77	21.5097	36	23.9903	-	DNA-A	1299
vsiR1032	TACTCACGATCCGAATCCAGTT	22	98	27.376	49	32.6534	-	DNA-A	1299
vsiR1033	ACTGGATTCGGATCGTGA	18	37	10.3358	21	13.9943	+	DNA-A	1300
vsiR1034	ACTGGATTCGGATCGTGAG	19	207	57.8248	35	23.3239	+	DNA-A	1300
vsiR1035	CTCACGATCCGAATCCAGT	19	55	15.3641	35	23.3239	-	DNA-A	1300
vsiR1036	ACTGGATTCGGATCGTGAGT	20	393	109.78	110	73.3036	+	DNA-A	1300
vsiR1037	ACTGGATTCGGATCGTGAGTA	21	479	133.81	80	53.3117	+	DNA-A	1300
vsiR1038	TACTCACGATCCGAATCCAGT	21	49	13.688	34	22.6575	-	DNA-A	1300
vsiR1039	ACTGGATTCGGATCGTGAGTAT	22	399	111.46	107	71.3044	+	DNA-A	1300
vsiR1040	ATACTCACGATCCGAATCCAGT	22	192	53.6346	81	53.9781	-	DNA-A	1300
vsiR1041	CATACTCACGATCCGAATCCAGT	23	620	173.2	233	155.27	-	DNA-A	1300
vsiR1042	ACTGGATTCGGATCGTGAGTATG	23	420	117.33	330	219.911	+	DNA-A	1300
vsiR1043	ACTGGATTCGGATCGTGAGTATGT	24	68	18.9956	99	65.9733	+	DNA-A	1300
vsiR1044	ACTGGATTCGGATCGTGT	18	246	68.7194	26	17.3263	+	DNA-A	1300
vsiR1045	CTGGATTCGGATCGTGAG	18	78	21.7891	41	27.3223	+	DNA-A	1301
vsiR1046	CTGGATTCGGATCGTGAGT	19	522	145.82	290	193.255	+	DNA-A	1301
vsiR1047	CTGGATTCGGATCGTGAGTA	20	367	102.52	289	192.589	+	DNA-A	1301
vsiR1048	CTGGATTCGGATCGTGAGTAAG	22	60	16.7608	19	12.6615	+	DNA-A	1301
vsiR1049	CTGGATTCGGATCGTGAGTAC	21	141	39.3879	27	17.9927	+	DNA-A	1301
vsiR1050	ATACTCACGATCCGAATCCAG	21	1110	310.08	292	194.588	-	DNA-A	1301
vsiR1051	CTGGATTCGGATCGTGAGTAT	21	705	196.94	182	121.284	+	DNA-A	1301
vsiR1052	CTGGATTCGGATCGTGAGTATA	22	483	134.92	126	83.966	+	DNA-A	1301
vsiR1053	CTGGATTCGGATCGTGAGTATG	22	7368	2058.23	3673	2447.67	+	DNA-A	1301
vsiR1054	CATACTCACGATCCGAATCCAG	22	798	222.92	447	297.879	-	DNA-A	1301
vsiR1055	CTGGATTCGGATCGTGAGTATGA	23	76	21.2304	80	53.3117	+	DNA-A	1301
vsiR1056	CTGGATTCGGATCGTGAGTATGC	23	211	58.9422	102	67.9724	+	DNA-A	1301
vsiR1057	CTGGATTCGGATCGTGAGTATGG	23	134	37.4325	40	26.6559	+	DNA-A	1301
vsiR1058	CTGGATTCGGATCGTGAGTATGT	23	1276	356.45	668	445.153	+	DNA-A	1301
vsiR1059	CTGGATTCGGATCGTGAGTATGTC	24	223	62.2944	140	93.2955	+	DNA-A	1301
vsiR1060	CTGGATTCGGATCGTGAGTATT	22	463	129.34	97	64.6405	+	DNA-A	1301
vsiR1061	CTGGATTCGGATCGTGAGTTT	21	98	27.376	18	11.9951	+	DNA-A	1301
vsiR1062	NTGGATTCGGATCGTGAGTATG	22	50	13.9673	29	19.3255	+	DNA-A	1301
vsiR1063	TGGATTCGGATCGTGAGT	18	125	34.9184	102	67.9724	+	DNA-A	1302
vsiR1064	TGGATTCGGATCGTGAGTA	19	89	24.8619	94	62.6413	+	DNA-A	1302
vsiR1065	TGGATTCGGATCGTGAGTATA	21	66	18.4369	26	17.3263	+	DNA-A	1302
vsiR1066	TGGATTCGGATCGTGAGTATG	21	1308	365.39	1211	807.006	+	DNA-A	1302
vsiR1067	CATACTCACGATCCGAATCCA	21	215	60.0596	74	49.3133	-	DNA-A	1302
vsiR1068	TGGATTCGGATCGTGAGTATGC	22	42	11.7326	16	10.6623	+	DNA-A	1302
vsiR1069	TGGATTCGGATCGTGAGTATGT	22	441	123.19	228	151.938	+	DNA-A	1302
vsiR1070	TGGATTCGGATCGTGAGTATGTC	23	911	254.49	338	225.242	+	DNA-A	1302
vsiR1071	TGGATTCGGATCGTGAGTATGTT	23	74	20.6717	18	11.9951	+	DNA-A	1302
vsiR1072	ATACTCACGATCCGAATCT	19	90	25.1412	29	19.3255	-	DNA-A	1303
vsiR1073	CATACTCACGATCCGAATCT	20	150	41.9021	93	61.9749	-	DNA-A	1303
vsiR1074	TACTCACGATCCGAATCC	18	41	11.4532	29	19.3255	-	DNA-A	1303
vsiR1075	ATACTCACGATCCGAATCC	19	465	129.9	226	150.606	-	DNA-A	1303
vsiR1076	CATACTCACGATCCGAATCC	20	736	205.6	738	491.801	-	DNA-A	1303
vsiR1077	ACATACTCACGATCCGAATCC	21	45	12.5706	50	33.3198	-	DNA-A	1303
vsiR1078	CATACTCACGATCCGAATT	19	87	24.3032	43	28.6551	-	DNA-A	1304
vsiR1079	AATTCGGATCGTGAGTATGTC	21	136	37.9912	17	11.3287	+	DNA-A	1304
vsiR1080	ATACTCACGATCCGAATC	18	63	17.5989	25	16.6599	-	DNA-A	1304
vsiR1081	CATACTCACGATCCGAATC	19	117	32.6836	95	63.3077	-	DNA-A	1304
vsiR1082	GATTCGGATCGTGAGTATGTC	21	197	55.0314	70	46.6478	+	DNA-A	1304
vsiR1083	GATTCGGATCGTGAGTATGTCC	22	45	12.5706	19	12.6615	+	DNA-A	1304
vsiR1084	ATGGACATACTCACGATCCGAATC	24	61	17.0402	58	38.651	-	DNA-A	1304
vsiR1085	CATACTCACGATCCGAAT	18	174	48.6064	197	131.28	-	DNA-A	1305
vsiR1086	ATTCGGATCGTGAGTATG	18	107	29.8901	42	27.9887	+	DNA-A	1305
vsiR1087	ACATACTCACGATCCGAAT	19	87	24.3032	54	35.9854	-	DNA-A	1305
vsiR1088	ATTCGGATCGTGAGTATGTC	20	263	73.4683	55	36.6518	+	DNA-A	1305
vsiR1089	GACATACTCACGATCCGAAT	20	48	13.4087	60	39.9838	-	DNA-A	1305
vsiR1090	ATTCGGATCGTGAGTATGTCA	21	153	42.7401	33	21.9911	+	DNA-A	1305
vsiR1091	ATTCGGATCGTGAGTATGTCC	21	157	43.8575	46	30.6542	+	DNA-A	1305
vsiR1092	ATGGACATACTCACGATCCGAAT	23	88	24.5825	32	21.3247	-	DNA-A	1305
vsiR1093	TTCGGATCGTGAGTATGTC	19	171	47.7683	98	65.3069	+	DNA-A	1306
vsiR1094	TTCGGATCGTGAGTATGTCA	20	546	152.52	188	125.283	+	DNA-A	1306
vsiR1095	TATGGACATACTCACGATCCGAA	23	117	32.6836	40	26.6559	-	DNA-A	1306
vsiR1096	TTCGGATCGTGAGTATGTCT	20	159	44.4162	38	25.3231	+	DNA-A	1306
vsiR1097	ATATGGACATACTCACGATCT	21	78	21.7891	31	20.6583	-	DNA-A	1309
vsiR1098	CGAATATGGACATACTCACGATCT	24	68	18.9956	16	10.6623	-	DNA-A	1309
vsiR1099	TATGGACATACTCACGATCC	20	92	25.6999	38	25.3231	-	DNA-A	1309
vsiR1100	ATATGGACATACTCACGATCC	21	320	89.391	268	178.594	-	DNA-A	1309
vsiR1101	AATATGGACATACTCACGATCC	22	71	19.8336	36	23.9903	-	DNA-A	1309
vsiR1102	CGAATATGGACATACTCACGATCC	24	290	81.0106	209	139.277	-	DNA-A	1309
vsiR1103	TATGGACATACTCACGATT	19	50	13.9673	18	11.9951	-	DNA-A	1310
vsiR1104	CGAATATGGACATACTCACGATT	23	284	79.3346	217	144.608	-	DNA-A	1310
vsiR1105	TATGGACATACTCACGATC	19	203	56.7074	73	48.6469	-	DNA-A	1310
vsiR1106	AATATGGACATACTCACGATC	21	66	18.4369	17	11.3287	-	DNA-A	1310
vsiR1107	CGAATATGGACATACTCACGATC	23	144	40.226	93	61.9749	-	DNA-A	1310
vsiR1108	ATATGGACATACTCACGAT	19	40	11.1739	17	11.3287	-	DNA-A	1311
vsiR1109	AATATGGACATACTCACGAT	20	47	13.1293	19	12.6615	-	DNA-A	1311
vsiR1110	CGAATATGGACATACTCACGAT	22	1620	452.54	700	466.478	-	DNA-A	1311
vsiR1111	ACGAATATGGACATACTCACGAT	23	255	71.2335	148	98.6267	-	DNA-A	1311
vsiR1112	GACGAATATGGACATACTCACGAT	24	49	13.688	101	67.3061	-	DNA-A	1311
vsiR1113	CGAATATGGACATACTCACGAC	22	189	52.7966	38	25.3231	-	DNA-A	1311
vsiR1114	CGAATATGGACATACTCACGT	21	112	31.2869	40	26.6559	-	DNA-A	1312
vsiR1115	CGAATATGGACATACTCACGA	21	491	137.16	77	51.3125	-	DNA-A	1312
vsiR1116	CGAATATGGACATACTCACG	20	602	168.17	249	165.933	-	DNA-A	1313
vsiR1117	ACGAATATGGACATACTCACG	21	158	44.1368	112	74.6364	-	DNA-A	1313
vsiR1118	CGACGAATATGGACATACTCACG	23	107	29.8901	59	39.3174	-	DNA-A	1313
vsiR1119	TCACGACGAATATGGACATACTCTT	25	49	13.688	21	13.9943	-	DNA-A	1314
vsiR1120	CGACGAATATGGACATACTCAT	22	166	46.3716	60	39.9838	-	DNA-A	1314
vsiR1121	CGACGAATATGGACATACTCTC	22	171	47.7683	24	15.9935	-	DNA-A	1314
vsiR1122	CGACGAATATGGACATACTCAC	22	477	133.25	167	111.288	-	DNA-A	1314
vsiR1123	TCACGACGAATATGGACATACTTT	24	185	51.6792	26	17.3263	-	DNA-A	1315
vsiR1124	CACGACGAATATGGACATACTCT	23	73	20.3923	20	13.3279	-	DNA-A	1315
vsiR1125	CGACGAATATGGACATACTCC	21	58	16.2021	24	15.9935	-	DNA-A	1315
vsiR1126	CACGACGAATATGGACATACTCC	23	41	11.4532	19	12.6615	-	DNA-A	1315
vsiR1127	CGACGAATATGGACATACTCA	21	1031	288.01	174	115.953	-	DNA-A	1315
vsiR1128	ACGACGAATATGGACATACTCA	22	232	64.8085	42	27.9887	-	DNA-A	1315
vsiR1129	CACGACGAATATGGACATACTCA	23	66	18.4369	72	47.9806	-	DNA-A	1315
vsiR1130	TCACGACGAATATGGACATACTCA	24	592	165.37	209	139.277	-	DNA-A	1315
vsiR1131	CGACGAATATGGACATACTT	20	1050	293.31	65	43.3158	-	DNA-A	1316
vsiR1132	ACGACGAATATGGACATACTT	21	1353	377.96	98	65.3069	-	DNA-A	1316
vsiR1133	CACGACGAATATGGACATACTT	22	10818	3021.98	1599	1065.57	-	DNA-A	1316
vsiR1134	TCACGACGAATATGGACATACTT	23	3197	893.07	587	391.175	-	DNA-A	1316
vsiR1135	TTCACGACGAATATGGACATACTT	24	557	155.6	118	78.6348	-	DNA-A	1316
vsiR1136	CGACGAATATGGACATACTC	20	569	158.95	72	47.9806	-	DNA-A	1316
vsiR1137	ACGACGAATATGGACATACTC	21	6729	1879.73	922	614.418	-	DNA-A	1316
vsiR1138	CACGACGAATATGGACATACTC	22	9412	2629.21	2476	1650	-	DNA-A	1316
vsiR1139	TCACGACGAATATGGACATACTC	23	9660	2698.49	4091	2726.23	-	DNA-A	1316
vsiR1140	TTCACGACGAATATGGACATACTC	24	2703	755.07	1168	778.351	-	DNA-A	1316
vsiR1141	ATTCACGACGAATATGGACATACTC	25	38	10.6152	45	29.9878	-	DNA-A	1316
vsiR1142	NCACGACGAATATGGACATACTC	23	73	20.3923	33	21.9911	-	DNA-A	1316
vsiR1143	NACGACGAATATGGACATACTC	22	81	22.6271	22	14.6607	-	DNA-A	1316
vsiR1144	CACGACGAATATGGACATACTA	22	186	51.9585	23	15.3271	-	DNA-A	1316
vsiR1145	TCACGACGAATATGGACATACTA	23	130	36.3151	32	21.3247	-	DNA-A	1316
vsiR1146	TCACGACGAATATGGACATATT	22	75	20.951	17	11.3287	-	DNA-A	1317
vsiR1147	TTCACGACGAATATGGACATATT	23	46	12.85	21	13.9943	-	DNA-A	1317
vsiR1148	CGACGAATATGGACATACT	19	141	39.3879	41	27.3223	-	DNA-A	1317
vsiR1149	AGTATGTCCATATTCGTCGTG	21	1509	421.53	78	51.9789	+	DNA-A	1317
vsiR1150	AGTATGTCCATATTCGTCGTGA	22	69	19.2749	28	18.6591	+	DNA-A	1317
vsiR1151	AGTATGTCCATATTCGTCGTGT	22	200	55.8694	30	19.9919	+	DNA-A	1317
vsiR1152	TCACGACGAATATGGACATAT	21	187	52.2379	30	19.9919	-	DNA-A	1318
vsiR1153	TTCACGACGAATATGGACATAT	22	117	32.6836	30	19.9919	-	DNA-A	1318
vsiR1154	CACGACGAATATGGACATAC	20	181	50.5618	19	12.6615	-	DNA-A	1318
vsiR1155	TCACGACGAATATGGACATAC	21	2438	681.05	546	363.853	-	DNA-A	1318
vsiR1156	TTCACGACGAATATGGACATAC	22	858	239.68	258	171.93	-	DNA-A	1318
vsiR1157	TCACGACGAATATGGACATT	20	387	108.11	73	48.6469	-	DNA-A	1319
vsiR1158	TTCACGACGAATATGGACATT	21	158	44.1368	57	37.9846	-	DNA-A	1319
vsiR1159	CATTCACGACGAATATGGACATT	23	47	13.1293	49	32.6534	-	DNA-A	1319
vsiR1160	ACGACGAATATGGACATA	18	103	28.7727	23	15.3271	-	DNA-A	1319
vsiR1161	CACGACGAATATGGACATA	19	244	68.1607	91	60.6421	-	DNA-A	1319
vsiR1162	TATGTCCATATTCGTCGTG	19	64	17.8782	16	10.6623	+	DNA-A	1319
vsiR1163	TCACGACGAATATGGACATA	20	837	233.81	255	169.931	-	DNA-A	1319
vsiR1164	TATGTCCATATTCGTCGTGA	20	410	114.53	107	71.3044	+	DNA-A	1319
vsiR1165	TTCACGACGAATATGGACATA	21	481	134.37	170	113.287	-	DNA-A	1319
vsiR1166	TATGTCCATATTCGTCGTGAAT	22	520	145.26	68	45.315	+	DNA-A	1319
vsiR1167	ATTCACGACGAATATGGACATA	22	111	31.0075	43	28.6551	-	DNA-A	1319
vsiR1168	CATTCACGACGAATATGGACATA	23	220	61.4563	156	103.958	-	DNA-A	1319
vsiR1169	TATGTCCATATTCGTCGTGT	20	237	66.2052	16	10.6623	+	DNA-A	1319
vsiR1170	CATTCACGACGAATATGGACTT	22	75	20.951	21	13.9943	-	DNA-A	1320
vsiR1171	ATGTCCATATTCGTCGTG	18	101	28.214	18	11.9951	+	DNA-A	1320
vsiR1172	CACGACGAATATGGACAT	18	76	21.2304	22	14.6607	-	DNA-A	1320
vsiR1173	TCACGACGAATATGGACAT	19	593	165.65	124	82.6332	-	DNA-A	1320
vsiR1174	TTCACGACGAATATGGACAT	20	629	175.71	105	69.9716	-	DNA-A	1320
vsiR1175	ATTCACGACGAATATGGACAT	21	120	33.5216	53	35.319	-	DNA-A	1320
vsiR1176	ATGTCCATATTCGTCGTGAAT	21	83	23.1858	16	10.6623	+	DNA-A	1320
vsiR1177	CATTCACGACGAATATGGACAT	22	326	91.0671	127	84.6324	-	DNA-A	1320
vsiR1178	CATTCACGACGAATATGGACT	21	74	20.6717	19	12.6615	-	DNA-A	1321
vsiR1179	TCACGACGAATATGGACA	18	452	126.26	167	111.288	-	DNA-A	1321
vsiR1180	TTCACGACGAATATGGACA	19	483	134.92	144	95.9611	-	DNA-A	1321
vsiR1181	CATTCACGACGAATATGGACA	21	159	44.4162	127	84.6324	-	DNA-A	1321
vsiR1182	TTCACGACGAATATGGAC	18	142	39.6673	46	30.6542	-	DNA-A	1322
vsiR1183	CATTCACGACGAATATGGAC	20	43	12.0119	27	17.9927	-	DNA-A	1322
vsiR1184	CCATATTCGTCGTGAATGGACGGT	24	90	25.1412	33	21.9911	+	DNA-A	1324
vsiR1185	CATATTCGTCGTGAATGGACG	21	41	11.4532	16	10.6623	+	DNA-A	1325
vsiR1186	CATATTCGTCGTGAATGGACGG	22	64	17.8782	36	23.9903	+	DNA-A	1325
vsiR1187	CATATTCGTCGTGAATGGACGGC	23	101	28.214	30	19.9919	+	DNA-A	1325
vsiR1188	CATATTCGTCGTGAATGGACGGT	23	716	200.01	531	353.857	+	DNA-A	1325
vsiR1189	CATATTCGTTGTGAATGGACGGT	23	38	10.6152	24	15.9935	+	DNA-A	1325
vsiR1190	ATATTCGTCGTGAATGGACGGT	22	187	52.2379	131	87.2979	+	DNA-A	1326
vsiR1191	TATTCGTCGTGAATGGACGGT	21	37	10.3358	61	40.6502	+	DNA-A	1327
vsiR1192	TCGTGAATGGACGGTTGAAG	20	44	12.2913	17	11.3287	+	DNA-A	1333
vsiR1193	TCGTGAATGGACGGTTGAAGT	21	388	108.39	87	57.9765	+	DNA-A	1333
vsiR1194	TCGTGAATGGACGGTTGAAGTG	22	864	241.36	740	493.133	+	DNA-A	1333
vsiR1195	CGTGAATGGACGGTTGAAG	19	176	49.1651	102	67.9724	+	DNA-A	1334
vsiR1196	CGTGAATGGACGGTTGAAGT	20	665	185.77	345	229.907	+	DNA-A	1334
vsiR1197	CGTGAATGGACGGTTGAAGTA	21	351	98.0508	109	72.6372	+	DNA-A	1334
vsiR1198	CGTGAATGGACGGTTGAAGTG	21	8318	2323.61	4587	3056.76	+	DNA-A	1334
vsiR1199	CGTGAATGGACGGTTGAAGTGA	22	112	31.2869	44	29.3214	+	DNA-A	1334
vsiR1200	CGTGAATGGACGGTTGAAGTGG	22	2618	731.33	1986	1323.46	+	DNA-A	1334
vsiR1201	CGTGAATGGACGGTTGAAGTGGC	23	81	22.6271	37	24.6567	+	DNA-A	1334
vsiR1202	CGTGAATGGACGGTTGAAGTGT	22	103	28.7727	52	34.6526	+	DNA-A	1334
vsiR1203	CGTGAATGGACGGTTGAAGTT	21	121	33.801	43	28.6551	+	DNA-A	1334
vsiR1204	NGTGAATGGACGGTTGAAGTG	21	64	17.8782	26	17.3263	+	DNA-A	1334
vsiR1205	ATGAATGGACGGTTGAAGTGGC	22	52	14.526	38	25.3231	+	DNA-A	1335
vsiR1206	GTGAATGGACGGTTGAAGT	19	99	27.6554	47	31.3206	+	DNA-A	1335
vsiR1207	GTGAATGGACGGTTGAAGTGG	21	55	15.3641	30	19.9919	+	DNA-A	1335
vsiR1208	GTGAATGGACGGTTGAAGTGGC	22	191	53.3553	74	49.3133	+	DNA-A	1335
vsiR1209	GTGAATGGACGGTTGAAGTGGCA	23	55	15.3641	30	19.9919	+	DNA-A	1335
vsiR1210	GTGAATGGACGGTTGAAGTGGCG	23	73	20.3923	25	16.6599	+	DNA-A	1335
vsiR1211	GTGAATGGACGGTTGAAGTGGCT	23	146	40.7847	76	50.6461	+	DNA-A	1335
vsiR1212	GTGAATGGACGGTTGAAGTGGCTT	24	46	12.85	32	21.3247	+	DNA-A	1335
vsiR1213	NGAATGGACGGTTGAAGTGGC	21	45	12.5706	52	34.6526	+	DNA-A	1336
vsiR1214	TGAATGGACGGTTGAAGT	18	663	185.21	443	295.214	+	DNA-A	1336
vsiR1215	TGAATGGACGGTTGAAGTG	19	152	42.4607	122	81.3004	+	DNA-A	1336
vsiR1216	TGAATGGACGGTTGAAGTGG	20	122	34.0803	90	59.9757	+	DNA-A	1336
vsiR1217	TGAATGGACGGTTGAAGTGGA	21	149	41.6227	54	35.9854	+	DNA-A	1336
vsiR1218	TGAATGGACGGTTGAAGTGGC	21	5829	1628.31	5281	3519.24	+	DNA-A	1336
vsiR1219	TGAATGGACGGTTGAAGTGGCA	22	53	14.8054	21	13.9943	+	DNA-A	1336
vsiR1220	TGAATGGACGGTTGAAGTGGCC	22	168	46.9303	45	29.9878	+	DNA-A	1336
vsiR1221	TGAATGGACGGTTGAAGTGGCT	22	1488	415.67	740	493.133	+	DNA-A	1336
vsiR1222	TGAATGGACGGTTGAAGTGGT	21	1190	332.42	500	333.198	+	DNA-A	1336
vsiR1223	AAATGGACGGTTGAAGTGGC	20	61	17.0402	43	28.6551	+	DNA-A	1337
vsiR1224	AAATGGACGGTTGAAGTGGCT	21	135	37.7118	42	27.9887	+	DNA-A	1337
vsiR1225	GAATGGACGGTTGAAGTGGC	20	39	10.8945	17	11.3287	+	DNA-A	1337
vsiR1226	GAATGGACGGTTGAAGTGGCT	21	174	48.6064	88	58.6429	+	DNA-A	1337
vsiR1227	GAATGGACGGTTGAAGTGGCTG	22	47	13.1293	17	11.3287	+	DNA-A	1337
vsiR1228	AATGGACGGTTGAAGTGG	18	50	13.9673	62	41.3166	+	DNA-A	1338
vsiR1229	AATGGACGGTTGAAGTGGC	19	470	131.29	323	215.246	+	DNA-A	1338
vsiR1230	AATGGACGGTTGAAGTGGCA	20	165	46.0923	66	43.9822	+	DNA-A	1338
vsiR1231	AATGGACGGTTGAAGTGGCC	20	105	29.3314	23	15.3271	+	DNA-A	1338
vsiR1232	AATGGACGGTTGAAGTGGCG	20	130	36.3151	26	17.3263	+	DNA-A	1338
vsiR1233	AATGGACGGTTGAAGTGGCT	20	589	164.54	350	233.239	+	DNA-A	1338
vsiR1234	AATGGACGGTTGAAGTGGCTA	21	150	41.9021	60	39.9838	+	DNA-A	1338
vsiR1235	AATGGACGGTTGAAGTGGCTC	21	60	16.7608	20	13.3279	+	DNA-A	1338
vsiR1236	AATGGACGGTTGAAGTGGCTG	21	1763	492.49	1577	1050.91	+	DNA-A	1338
vsiR1237	AATGGACGGTTGAAGTGGCTGA	22	399	111.46	279	185.925	+	DNA-A	1338
vsiR1238	ATCAGCCACTTCAACCGTCCATT	23	114	31.8456	23	15.3271	-	DNA-A	1338
vsiR1239	AATGGACGGTTGAAGTGGCTGAT	23	44	12.2913	80	53.3117	+	DNA-A	1338
vsiR1240	AATGGACGGTTGAAGTGGCTT	21	469	131.01	175	116.619	+	DNA-A	1338
vsiR1241	AATGGACGGTTGAAGTGGT	19	103	28.7727	36	23.9903	+	DNA-A	1338
vsiR1242	ATGGACGGTTGAAGTGGC	18	267	74.5857	215	143.275	+	DNA-A	1339
vsiR1243	ATGGACGGTTGAAGTGGCA	19	65	18.1576	20	13.3279	+	DNA-A	1339
vsiR1244	ATGGACGGTTGAAGTGGCT	19	481	134.37	211	140.61	+	DNA-A	1339
vsiR1245	ATGGACGGTTGAAGTGGCTA	20	118	32.9629	35	23.3239	+	DNA-A	1339
vsiR1246	ATGGACGGTTGAAGTGGCTG	20	579	161.74	306	203.917	+	DNA-A	1339
vsiR1247	ATGGACGGTTGAAGTGGCTGA	21	524	146.38	337	224.576	+	DNA-A	1339
vsiR1248	ATGGACGGTTGAAGTGGCTGAT	22	484	135.2	161	107.29	+	DNA-A	1339
vsiR1249	ATGGACGGTTGAAGTGGCTGATT	23	53	14.8054	30	19.9919	+	DNA-A	1339
vsiR1250	ATGGACGGTTGAAGTGGCTGT	21	57	15.9228	39	25.9895	+	DNA-A	1339
vsiR1251	ATGGACGGTTGAAGTGGCTT	20	282	78.7759	108	71.9708	+	DNA-A	1339
vsiR1252	TGGACGGTTGAAGTGGCT	18	61	17.0402	77	51.3125	+	DNA-A	1340
vsiR1253	TGGACGGTTGAAGTGGCTG	19	45	12.5706	23	15.3271	+	DNA-A	1340
vsiR1254	TGGACGGTTGAAGTGGCTGAT	21	234	65.3672	155	103.291	+	DNA-A	1340
vsiR1255	TGGACGGTTGAAGTGGCTGATT	22	324	90.5084	314	209.249	+	DNA-A	1340
vsiR1256	GTTGAAGTGGCTGATTATCTC	21	54	15.0847	20	13.3279	+	DNA-A	1346
vsiR1257	GTTGAAGTGGCTGATTATCTT	21	486	135.76	173	115.287	+	DNA-A	1346
vsiR1258	GTTGAAGTGGCTGATTATCTTG	22	195	54.4727	146	97.2939	+	DNA-A	1346
vsiR1259	GTTGAAGTGGCTGATTATCTTGAA	24	39	10.8945	81	53.9781	+	DNA-A	1346
vsiR1260	TTGAAGTGGCTGATTATCT	19	69	19.2749	99	65.9733	+	DNA-A	1347
vsiR1261	TTGAAGTGGCTGATTATCTC	20	231	64.5292	488	325.202	+	DNA-A	1347
vsiR1262	TTGAAGTGGCTGATTATCTT	20	128	35.7564	93	61.9749	+	DNA-A	1347
vsiR1263	TTGAAGTGGCTGATTATCTTA	21	42	11.7326	21	13.9943	+	DNA-A	1347
vsiR1264	TTGAAGTGGCTGATTATCTTG	21	749	209.23	589	392.508	+	DNA-A	1347
vsiR1265	TTGAAGTGGCTGATTATCTTGA	22	1520	424.61	949	632.41	+	DNA-A	1347
vsiR1266	TTGAAGTGGCTGATTATCTTGAA	23	76	21.2304	101	67.3061	+	DNA-A	1347
vsiR1267	TTGAAGTGGCTGATTATCTTGAAA	24	76	21.2304	111	73.97	+	DNA-A	1347
vsiR1268	TTGAAGTGGCTGATTATCTTGAAAT	25	37	10.3358	44	29.3214	+	DNA-A	1347
vsiR1269	TTGAAGTGGCTGATTATCTTT	21	71	19.8336	42	27.9887	+	DNA-A	1347
vsiR1270	NGAAGTGGCTGATTATCTTGA	21	36	10.0565	27	17.9927	+	DNA-A	1348
vsiR1271	TGAAGTGGCTGATTATCT	18	74	20.6717	90	59.9757	+	DNA-A	1348
vsiR1272	TGAAGTGGCTGATTATCTT	19	50	13.9673	76	50.6461	+	DNA-A	1348
vsiR1273	TGAAGTGGCTGATTATCTTG	20	422	117.88	271	180.593	+	DNA-A	1348
vsiR1274	TGAAGTGGCTGATTATCTTGA	21	3857	1077.44	2328	1551.37	+	DNA-A	1348
vsiR1275	TGAAGTGGCTGATTATCTTGAA	22	967	270.13	746	497.132	+	DNA-A	1348
vsiR1276	TGAAGTGGCTGATTATCTTGAAA	23	399	111.46	313	208.582	+	DNA-A	1348
vsiR1277	TGAAGTGGCTGATTATCTTGAAAA	24	41	11.4532	62	41.3166	+	DNA-A	1348
vsiR1278	TGAAGTGGCTGATTATCTTGAAAC	24	62	17.3195	24	15.9935	+	DNA-A	1348
vsiR1279	TGAAGTGGCTGATTATCTTGAAAT	24	310	86.5976	396	263.893	+	DNA-A	1348
vsiR1280	TGAAGTGGCTGATTATCTTGAAG	23	114	31.8456	71	47.3142	+	DNA-A	1348
vsiR1281	TGAAGTGGCTGATTATCTTGAAT	23	252	70.3954	243	161.934	+	DNA-A	1348
vsiR1282	TGAAGTGGCTGATTATCTTGAATT	24	111	31.0075	261	173.93	+	DNA-A	1348
vsiR1283	TGAAGTGGCTGATTATCTTGAT	22	46	12.85	28	18.6591	+	DNA-A	1348
vsiR1284	TGAAGTGGCTGATTATCTTGG	21	205	57.2661	21	13.9943	+	DNA-A	1348
vsiR1285	TGAAGTGGCTGATTATCTTGT	21	50	13.9673	37	24.6567	+	DNA-A	1348
vsiR1286	TGAAGTGGCTGATTATCTTT	20	83	23.1858	33	21.9911	+	DNA-A	1348
vsiR1287	GAAGTGGCTGATTATCTTGAAAT	23	69	19.2749	60	39.9838	+	DNA-A	1349
vsiR1288	AAGTGGCTGATTATCTTGAA	20	37	10.3358	29	19.3255	+	DNA-A	1350
vsiR1289	AAGTGGCTGATTATCTTGAAA	21	111	31.0075	118	78.6348	+	DNA-A	1350
vsiR1290	AAGTGGCTGATTATCTTGAAAA	22	43	12.0119	41	27.3223	+	DNA-A	1350
vsiR1291	AAGTGGCTGATTATCTTGAAAC	22	40	11.1739	24	15.9935	+	DNA-A	1350
vsiR1292	AAGTGGCTGATTATCTTGAAAT	22	468	130.73	515	343.194	+	DNA-A	1350
vsiR1293	AAGTGGCTGATTATCTTGAAATA	23	160	44.6955	239	159.269	+	DNA-A	1350
vsiR1294	AAGTGGCTGATTATCTTGAAATAA	24	140	39.1086	261	173.93	+	DNA-A	1350
vsiR1295	AGTGGCTGATTATCTTGAAAT	21	53	14.8054	74	49.3133	+	DNA-A	1351
vsiR1296	AGTGGCTGATTATCTTGAAATA	22	61	17.0402	108	71.9708	+	DNA-A	1351
vsiR1297	AGTGGCTGATTATCTTGAAATAA	23	225	62.8531	408	271.89	+	DNA-A	1351
vsiR1298	AGTGGCTGATTATCTTGAAATAAA	24	215	60.0596	343	228.574	+	DNA-A	1351
vsiR1299	GTGGCTGATTATCTTGAAATA	21	52	14.526	80	53.3117	+	DNA-A	1352
vsiR1300	GTGGCTGATTATCTTGAAATAA	22	232	64.8085	244	162.601	+	DNA-A	1352
vsiR1301	GTGGCTGATTATCTTGAAATAAA	23	66	18.4369	59	39.3174	+	DNA-A	1352
vsiR1302	GTGGCTGATTATCTTGAAATAAAA	24	74	20.6717	47	31.3206	+	DNA-A	1352
vsiR1303	GTGGCTGATTATCTTGAAATAAAG	24	205	57.2661	224	149.273	+	DNA-A	1352
vsiR1304	GTGGCTGATTATCTTGAAATAAAT	24	151	42.1814	50	33.3198	+	DNA-A	1352
vsiR1305	TGGCTGATTATCTTGAAAT	19	110	30.7282	57	37.9846	+	DNA-A	1353
vsiR1306	TGGCTGATTATCTTGAAATA	20	273	76.2617	269	179.261	+	DNA-A	1353
vsiR1307	TGGCTGATTATCTTGAAATAA	21	751	209.79	379	252.564	+	DNA-A	1353
vsiR1308	TGGCTGATTATCTTGAAATAAA	22	106	29.6108	52	34.6526	+	DNA-A	1353
vsiR1309	TTGAAATAAAGGGGATTTGGT	21	39	10.8945	44	29.3214	+	DNA-A	1365
vsiR1310	TGGTACCTCCCAGATATATGCGC	23	96	26.8173	17	11.3287	+	DNA-A	1382
vsiR1311	ATGGCGCATATATCTGGGAGGTAC	24	74	20.6717	36	23.9903	-	DNA-A	1384
vsiR1312	TACCTCCCAGATATATGCGCC	21	60	16.7608	16	10.6623	+	DNA-A	1385
vsiR1313	TGGCGCATATATCTGGGAGGT	21	444	124.03	325	216.579	-	DNA-A	1386
vsiR1314	ATGGCGCATATATCTGGGAGGT	22	132	36.8738	127	84.6324	-	DNA-A	1386
vsiR1315	AATGGCGCATATATCTGGGAGGT	23	42	11.7326	104	69.3052	-	DNA-A	1386
vsiR1316	AATGGCGCATATATCTGGGAGT	22	183	51.1205	144	95.9611	-	DNA-A	1387
vsiR1317	ATGGCGCATATATCTGGGAGG	21	71	19.8336	49	32.6534	-	DNA-A	1387
vsiR1318	AATGGCGCATATATCTGGGAGG	22	111	31.0075	119	79.3012	-	DNA-A	1387
vsiR1319	ATGGCGCATATATCTGGGAG	20	195	54.4727	41	27.3223	-	DNA-A	1388
vsiR1320	AATGGCGCATATATCTGGGAG	21	782	218.45	336	223.909	-	DNA-A	1388
vsiR1321	GAATGGCGCATATATCTGGGAG	22	155	43.2988	81	53.9781	-	DNA-A	1388
vsiR1322	TGGCGCATATATCTGGGA	18	70	19.5543	29	19.3255	-	DNA-A	1389
vsiR1323	ATGGCGCATATATCTGGGA	19	145	40.5053	60	39.9838	-	DNA-A	1389
vsiR1324	AATGGCGCATATATCTGGGA	20	148	41.3434	60	39.9838	-	DNA-A	1389
vsiR1325	GAATGGCGCATATATCTGGGA	21	165	46.0923	38	25.3231	-	DNA-A	1389
vsiR1326	ATGGCGCATATATCTGGG	18	382	106.71	113	75.3028	-	DNA-A	1390
vsiR1327	AATGGCGCATATATCTGGG	19	1020	284.93	268	178.594	-	DNA-A	1390
vsiR1328	GAATGGCGCATATATCTGGG	20	164	45.8129	46	30.6542	-	DNA-A	1390
vsiR1329	AGGGAATGGCGCATATATCTGGG	23	752	210.07	178	118.619	-	DNA-A	1390
vsiR1330	CAGGGAATGGCGCATATATCTGGG	24	169	47.2096	99	65.9733	-	DNA-A	1390
vsiR1331	AGGGAATGGCGCATATATCTGG	22	201	56.1487	24	15.9935	-	DNA-A	1391
vsiR1332	CAGGGAATGGCGCATATATCTGG	23	817	228.23	154	102.625	-	DNA-A	1391
vsiR1333	AGGGAATGGCGCATATATCTG	21	298	83.2454	28	18.6591	-	DNA-A	1392
vsiR1334	CAGATATATGCGCCATTCCCT	21	157	43.8575	21	13.9943	+	DNA-A	1392
vsiR1335	CAGGGAATGGCGCATATATCTG	22	248	69.2781	49	32.6534	-	DNA-A	1392
vsiR1336	CAGATATATGCGCCATTCCCTG	22	62	17.3195	18	11.9951	+	DNA-A	1392
vsiR1337	CAGGGAATGGCGCATATATCT	21	37	10.3358	17	11.3287	-	DNA-A	1393
vsiR1338	ATATGCGCCATTCCCTGCTTGAGC	24	108	30.1695	141	93.9619	+	DNA-A	1397
vsiR1339	TATGCGCCATTCCCTGCTTGAGC	23	91	25.4206	37	24.6567	+	DNA-A	1398
vsiR1340	CTCAAGCAGGGAATGGCGCAT	21	108	30.1695	45	29.9878	-	DNA-A	1399
vsiR1341	ATGCGCCATTCCCTGCTTGAGC	22	105	29.3314	24	15.9935	+	DNA-A	1399
vsiR1342	ATGCGCCATTCCCTGCTTGAGCT	23	102	28.4934	40	26.6559	+	DNA-A	1399
vsiR1343	TGCGCCATTCCCTGCTTGAGC	21	36	10.0565	25	16.6599	+	DNA-A	1400
vsiR1344	CGCCATTCCCTGCTTGAGCT	20	44	12.2913	18	11.9951	+	DNA-A	1402
vsiR1345	CGCCATTCCCTGCTTGAGCTG	21	260	72.6302	67	44.6486	+	DNA-A	1402
vsiR1346	CAGCTCAAGCAGGGAATGGCG	21	108	30.1695	18	11.9951	-	DNA-A	1402
vsiR1347	CGCCATTCCCTGCTTGAGCTGA	22	151	42.1814	56	37.3182	+	DNA-A	1402
vsiR1348	CGCCATTCCCTGCTTGAGCTGC	22	7268	2030.29	5224	3481.26	+	DNA-A	1402
vsiR1349	CGCCATTCCCTGCTTGAGCTGCA	23	89	24.8619	52	34.6526	+	DNA-A	1402
vsiR1350	CGCCATTCCCTGCTTGAGCTGT	22	1242	346.95	438	291.882	+	DNA-A	1402
vsiR1351	NGCCATTCCCTGCTTGAGCTGC	22	60	16.7608	51	33.9862	+	DNA-A	1402
vsiR1352	CCATTCCCTGCTTGAGCTGC	20	777	217.05	362	241.236	+	DNA-A	1404
vsiR1353	CCATTCCCTGCTTGAGCTGCA	21	251	70.1161	57	37.9846	+	DNA-A	1404
vsiR1354	CCATTCCCTGCTTGAGCTGT	20	153	42.7401	34	22.6575	+	DNA-A	1404
vsiR1355	AATTCCCTGCTTGAGCTGC	19	173	48.327	53	35.319	+	DNA-A	1405
vsiR1356	CATTCCCTGCTTGAGCTGC	19	2293	640.54	1084	722.374	+	DNA-A	1405
vsiR1357	CATTCCCTGCTTGAGCTGCA	20	148	41.3434	56	37.3182	+	DNA-A	1405
vsiR1358	CATTCCCTGCTTGAGCTGCAA	21	134	37.4325	36	23.9903	+	DNA-A	1405
vsiR1359	CATTCCCTGCTTGAGCTGCAG	21	128	35.7564	22	14.6607	+	DNA-A	1405
vsiR1360	CATTCCCTGCTTGAGCTGCT	20	87	24.3032	28	18.6591	+	DNA-A	1405
vsiR1361	CATTCCCTGCTTGAGCTGT	19	456	127.38	114	75.9692	+	DNA-A	1405
vsiR1362	ATTCCCTGCTTGAGCTGC	18	100	27.9347	39	25.9895	+	DNA-A	1406
vsiR1363	CTGCTTGAGCTGCAGTGATGG	21	79	22.0684	19	12.6615	+	DNA-A	1411
vsiR1364	CTGCTTGAGCTGCAGTGATGGG	22	130	36.3151	31	20.6583	+	DNA-A	1411
vsiR1365	CCATCACTGCAGCTCAAGCA	20	225	62.8531	45	29.9878	-	DNA-A	1412
vsiR1366	CCCATCACTGCAGCTCAAGCA	21	3261	910.95	678	451.817	-	DNA-A	1412
vsiR1367	TGCTTGAGCTGCAGTGATGGG	21	274	76.5411	121	80.634	+	DNA-A	1412
vsiR1368	TGCTTGAGCTGCAGTGATGGGT	22	152	42.4607	22	14.6607	+	DNA-A	1412
vsiR1369	AACCCATCACTGCAGCTCAAGCA	23	101	28.214	54	35.9854	-	DNA-A	1412
vsiR1370	CCATCACTGCAGCTCAAGT	19	155	43.2988	18	11.9951	-	DNA-A	1413
vsiR1371	CCCATCACTGCAGCTCAAGT	20	552	154.2	96	63.9741	-	DNA-A	1413
vsiR1372	AACCCATCACTGCAGCTCAAGT	22	155	43.2988	114	75.9692	-	DNA-A	1413
vsiR1373	CATCACTGCAGCTCAAGC	18	70	19.5543	38	25.3231	-	DNA-A	1413
vsiR1374	CCATCACTGCAGCTCAAGC	19	1103	308.12	252	167.932	-	DNA-A	1413
vsiR1375	CCCATCACTGCAGCTCAAGC	20	4235	1183.03	1206	803.674	-	DNA-A	1413
vsiR1376	ACCCATCACTGCAGCTCAAGC	21	191	53.3553	188	125.283	-	DNA-A	1413
vsiR1377	AACCCATCACTGCAGCTCAAGC	22	489	136.6	904	602.422	-	DNA-A	1413
vsiR1378	GAACCCATCACTGCAGCTCAAGC	23	59	16.4815	96	63.9741	-	DNA-A	1413
vsiR1379	NCCATCACTGCAGCTCAAGC	20	38	10.6152	20	13.3279	-	DNA-A	1413
vsiR1380	CCCATCACTGCAGCTCAAG	19	36	10.0565	16	10.6623	-	DNA-A	1414
vsiR1381	CTTGAGCTGCAGTGATGGGTT	21	257	71.7922	88	58.6429	+	DNA-A	1414
vsiR1382	AACCCATCACTGCAGCTCAAG	21	41	11.4532	28	18.6591	-	DNA-A	1414
vsiR1383	CAGGGGAACCCATCACTGCAGT	22	67	18.7162	24	15.9935	-	DNA-A	1419
vsiR1384	CAGGGGAACCCATCACTGCAGC	22	279	77.9378	122	81.3004	-	DNA-A	1419
vsiR1385	CAGGGGAACCCATCACTGCAG	21	110	30.7282	22	14.6607	-	DNA-A	1420
vsiR1386	CGCACAGGGGAACCCATCACTT	22	314	87.715	53	35.319	-	DNA-A	1423
vsiR1387	CAGTGATGGGTTCCCCTGTGC	21	329	91.9052	67	44.6486	+	DNA-A	1423
vsiR1388	CGCACAGGGGAACCCATCACTG	22	193	53.914	61	40.6502	-	DNA-A	1423
vsiR1389	CAGTGATGGGTTCCCCTGTGCG	22	64	17.8782	18	11.9951	+	DNA-A	1423
vsiR1390	AGTGATGGGTTCCCCTGTGCGTG	23	66	18.4369	42	27.9887	+	DNA-A	1424
vsiR1391	CACGCACAGGGGAACCCATCAC	22	139	38.8292	55	36.6518	-	DNA-A	1425
vsiR1392	TCACGCACAGGGGAACCCATCAC	23	36	10.0565	16	10.6623	-	DNA-A	1425
vsiR1393	TGATGGGTTCCCCTGTGCGTG	21	779	217.61	157	104.624	+	DNA-A	1426
vsiR1394	CGCACAGGGGAACCCATC	18	104	29.0521	58	38.651	-	DNA-A	1427
vsiR1395	CACGCACAGGGGAACCCATC	20	67	18.7162	33	21.9911	-	DNA-A	1427
vsiR1396	TCACGCACAGGGGAACCCATC	21	1402	391.64	230	153.271	-	DNA-A	1427
vsiR1397	TTCACGCACAGGGGAACCCATC	22	355	99.1682	80	53.3117	-	DNA-A	1427
vsiR1398	TTCACGCACAGGGGAACCCAT	21	126	35.1977	21	13.9943	-	DNA-A	1428
vsiR1399	CATGGATTCACGCACAGGGGAACC	24	55	15.3641	60	39.9838	-	DNA-A	1431
vsiR1400	TGGATTCACGCACAGGGGAAT	21	52	14.526	17	11.3287	-	DNA-A	1432
vsiR1401	TGGATTCACGCACAGGGGAAC	21	956	267.06	308	205.25	-	DNA-A	1432
vsiR1402	ATGGATTCACGCACAGGGGAAC	22	38	10.6152	19	12.6615	-	DNA-A	1432
vsiR1403	CATGGATTCACGCACAGGGGAAC	23	503	140.51	164	109.289	-	DNA-A	1432
vsiR1404	ATGGATTCACGCACAGGGGAA	21	175	48.8857	46	30.6542	-	DNA-A	1433
vsiR1405	TTCCCCTGTGCGTGAATCCATG	22	243	67.8813	89	59.3093	+	DNA-A	1433
vsiR1406	TTCCCCTGTGCGTGAATCCATGAC	24	372	103.92	32	21.3247	+	DNA-A	1433
vsiR1407	CATGGATTCACGCACAGGGGA	21	271	75.703	46	30.6542	-	DNA-A	1434
vsiR1408	TCCCCTGTGCGTGAATCCATG	21	200	55.8694	35	23.3239	+	DNA-A	1434
vsiR1409	ATGGATTCACGCACAGGGG	19	57	15.9228	18	11.9951	-	DNA-A	1435
vsiR1410	CAACCATGGATTCACGCACAGG	22	93	25.9793	58	38.651	-	DNA-A	1437
vsiR1411	CAACCATGGATTCACGCACAG	21	335	93.5812	86	57.3101	-	DNA-A	1438
vsiR1412	CTGTGCGTGAATCCATGGTTGT	22	226	63.1324	29	19.3255	+	DNA-A	1438
vsiR1413	ACAACCATGGATTCACGCACAG	22	44	12.2913	21	13.9943	-	DNA-A	1438
vsiR1414	CAACCATGGATTCACGCACA	20	40	11.1739	22	14.6607	-	DNA-A	1439
vsiR1415	TGTGCGTGAATCCATGGTTGT	21	911	254.49	119	79.3012	+	DNA-A	1439
vsiR1416	ACAACCATGGATTCACGCACA	21	85	23.7445	34	22.6575	-	DNA-A	1439
vsiR1417	CACAACCATGGATTCACGCACA	22	334	93.3019	113	75.3028	-	DNA-A	1439
vsiR1418	TGTGCGTGAATCCATGGTTGTG	22	111	31.0075	42	27.9887	+	DNA-A	1439
vsiR1419	CAACCATGGATTCACGCAC	19	242	67.602	99	65.9733	-	DNA-A	1440
vsiR1420	ACAACCATGGATTCACGCAC	20	114	31.8456	57	37.9846	-	DNA-A	1440
vsiR1421	CACAACCATGGATTCACGCAC	21	398	111.18	200	133.279	-	DNA-A	1440
vsiR1422	TGCGTGAATCCATGGTTGTGG	21	406	113.41	169	112.621	+	DNA-A	1441
vsiR1423	CACAACCATGGATTCACGC	19	54	15.0847	16	10.6623	-	DNA-A	1442
vsiR1424	CGTGAATCCATGGTTGTGGC	20	103	28.7727	25	16.6599	+	DNA-A	1443
vsiR1425	CGTGAATCCATGGTTGTGGCA	21	189	52.7966	28	18.6591	+	DNA-A	1443
vsiR1426	CGTGAATCCATGGTTGTGGCAG	22	157	43.8575	21	13.9943	+	DNA-A	1443
vsiR1427	CGTGAATCCATGGTTGTGGCAGT	23	592	165.37	200	133.279	+	DNA-A	1443
vsiR1428	TCAACTGCCACAACCATGGATT	22	134	37.4325	29	19.3255	-	DNA-A	1447
vsiR1429	ATCAACTGCCACAACCATGGATT	23	152	42.4607	47	31.3206	-	DNA-A	1447
vsiR1430	AATCCATGGTTGTGGCAGTTGAT	23	97	27.0967	21	13.9943	+	DNA-A	1447
vsiR1431	TCAACTGCCACAACCATGGAT	21	209	58.3835	40	26.6559	-	DNA-A	1448
vsiR1432	ATCCATGGTTGTGGCAGTTGA	21	95	26.538	26	17.3263	+	DNA-A	1448
vsiR1433	AATCAACTGCCACAACCATGGAT	23	163	45.5336	49	32.6534	-	DNA-A	1448
vsiR1434	TCCATGGTTGTGGCAGTTGAT	21	74	20.6717	32	21.3247	+	DNA-A	1449
vsiR1435	CATGGTTGTGGCAGTTGAT	19	50	13.9673	19	12.6615	+	DNA-A	1451
vsiR1436	CATGGTTGTGGCAGTTGATT	20	93	25.9793	32	21.3247	+	DNA-A	1451
vsiR1437	CATGGTTGTGGCAGTTGATTG	21	653	182.41	172	114.62	+	DNA-A	1451
vsiR1438	CAATCAACTGCCACAACCATG	21	395	110.34	66	43.9822	-	DNA-A	1451
vsiR1439	CATGGTTGTGGCAGTTGATTGA	22	814	227.39	172	114.62	+	DNA-A	1451
vsiR1440	ATGGTTGTGGCAGTTGATT	19	78	21.7891	69	45.9814	+	DNA-A	1452
vsiR1441	ATGGTTGTGGCAGTTGATTG	20	45	12.5706	47	31.3206	+	DNA-A	1452
vsiR1442	ATGGTTGTGGCAGTTGATTGA	21	430	120.12	294	195.921	+	DNA-A	1452
vsiR1443	ATGGTTGTGGCAGTTGATTGAC	22	93	25.9793	37	24.6567	+	DNA-A	1452
vsiR1444	TGGTTGTGGCAGTTGATTGAC	21	261	72.9096	120	79.9676	+	DNA-A	1453
vsiR1445	TGGTTGTGGCAGTTGATTGACA	22	56	15.6434	21	13.9943	+	DNA-A	1453
vsiR1446	ATCTGTCAATCAACTGCCACAACC	24	53	14.8054	43	28.6551	-	DNA-A	1454
vsiR1447	TATCTGTCAATCAACTGCCACAACC	25	44	12.2913	32	21.3247	-	DNA-A	1454
vsiR1448	TATCTGTCAATCAACTGCCACAAT	24	329	91.9052	60	39.9838	-	DNA-A	1455
vsiR1449	CTGTCAATCAACTGCCACAAC	21	163	45.5336	18	11.9951	-	DNA-A	1455
vsiR1450	TCTGTCAATCAACTGCCACAAC	22	428	119.56	183	121.951	-	DNA-A	1455
vsiR1451	ATCTGTCAATCAACTGCCACAAC	23	2044	570.99	367	244.568	-	DNA-A	1455
vsiR1452	TATCTGTCAATCAACTGCCACAAC	24	6758	1887.83	1527	1017.59	-	DNA-A	1455
vsiR1453	TATCTGTCAATCAACTGCCAT	21	213	59.5009	22	14.6607	-	DNA-A	1458
vsiR1454	TATCTGTCAATCAACTGCCAC	21	2278	636.35	293	195.254	-	DNA-A	1458
vsiR1455	TTATCTGTCAATCAACTGCCAC	22	324	90.5084	45	29.9878	-	DNA-A	1458
vsiR1456	ATTATCTGTCAATCAACTGCCAC	23	74	20.6717	21	13.9943	-	DNA-A	1458
vsiR1457	ATTATCTGTCAATCAACTGCT	21	308	86.0389	18	11.9951	-	DNA-A	1460
vsiR1458	TATTATCTGTCAATCAACTGCT	22	142	39.6673	16	10.6623	-	DNA-A	1460
vsiR1459	TATCTGTCAATCAACTGCC	19	171	47.7683	20	13.3279	-	DNA-A	1460
vsiR1460	TTATCTGTCAATCAACTGCC	20	168	46.9303	48	31.987	-	DNA-A	1460
vsiR1461	ATTATCTGTCAATCAACTGCC	21	1041	290.8	126	83.966	-	DNA-A	1460
vsiR1462	TATTATCTGTCAATCAACTGCC	22	506	141.35	108	71.9708	-	DNA-A	1460
vsiR1463	TATTATCTGTCAATCAACTGT	21	412	115.09	45	29.9878	-	DNA-A	1461
vsiR1464	CTTATTATCTGTCAATCAACTGT	23	204	56.9868	60	39.9838	-	DNA-A	1461
vsiR1465	ATTATCTGTCAATCAACTGC	20	80	22.3478	28	18.6591	-	DNA-A	1461
vsiR1466	TATTATCTGTCAATCAACTGC	21	2668	745.3	474	315.872	-	DNA-A	1461
vsiR1467	TTATTATCTGTCAATCAACTGC	22	603	168.45	196	130.614	-	DNA-A	1461
vsiR1468	CTTATTATCTGTCAATCAACTGC	23	1275	356.17	609	405.836	-	DNA-A	1461
vsiR1469	TCTTATTATCTGTCAATCAAC	21	611	170.68	56	37.3182	-	DNA-A	1464
vsiR1470	TTCTTATTATCTGTCAATCAAC	22	1262	352.54	131	87.2979	-	DNA-A	1464
vsiR1471	TGATTGACAGATAATAAGAAC	21	190	53.0759	18	11.9951	+	DNA-A	1466
vsiR1472	TGTTCTTATTATCTGTCAATC	21	516	144.14	58	38.651	-	DNA-A	1467
vsiR1473	GTGTTCTTATTATCTGTCAATC	22	58	16.2021	22	14.6607	-	DNA-A	1467
vsiR1474	ATTGACAGATAATAAGAACACC	22	571	159.51	23	15.3271	+	DNA-A	1468
vsiR1475	TTGACAGATAATAAGAACACC	21	330	92.1845	22	14.6607	+	DNA-A	1469
vsiR1476	TGACAGATAATAAGAACACCCG	22	385	107.55	28	18.6591	+	DNA-A	1470
vsiR1477	CGGGTGTTCTTATTATCTGTCA	22	180	50.2825	29	19.3255	-	DNA-A	1470
vsiR1478	CGGGTGTTCTTATTATCTGTC	21	234	65.3672	43	28.6551	-	DNA-A	1471
vsiR1479	ACAGATAATAAGAACACCCGC	21	1158	323.48	77	51.3125	+	DNA-A	1472
vsiR1480	TGCGGGTGTTCTTATTATCTGT	22	75	20.951	47	31.3206	-	DNA-A	1472
vsiR1481	ACAGATAATAAGAACACCCGT	21	162	45.2542	16	10.6623	+	DNA-A	1472
vsiR1482	TGCGGGTGTTCTTATTATCTT	21	116	32.4043	20	13.3279	-	DNA-A	1473
vsiR1483	ATGCGGGTGTTCTTATTATCTT	22	83	23.1858	23	15.3271	-	DNA-A	1473
vsiR1484	TGCGGGTGTTCTTATTATCTG	21	404	112.86	139	92.6291	-	DNA-A	1473
vsiR1485	ATGCGGGTGTTCTTATTATCTG	22	124	34.639	57	37.9846	-	DNA-A	1473
vsiR1486	CAGATAATAAGAACACCCGCATT	23	352	98.3301	36	23.9903	+	DNA-A	1473
vsiR1487	TGCGGGTGTTCTTATTATCTA	21	66	18.4369	30	19.9919	-	DNA-A	1473
vsiR1488	ATGCGGGTGTTCTTATTATCT	21	526	146.94	123	81.9668	-	DNA-A	1474
vsiR1489	AATGCGGGTGTTCTTATTATCT	22	1472	411.2	357	237.904	-	DNA-A	1474
vsiR1490	AATGCGGGTGTTCTTATTATCC	22	153	42.7401	18	11.9951	-	DNA-A	1474
vsiR1491	TGCGGGTGTTCTTATTATC	19	65	18.1576	43	28.6551	-	DNA-A	1475
vsiR1492	ATGCGGGTGTTCTTATTATC	20	69	19.2749	29	19.3255	-	DNA-A	1475
vsiR1493	AATGCGGGTGTTCTTATTATC	21	624	174.31	216	143.942	-	DNA-A	1475
vsiR1494	TGAATGCGGGTGTTCTTATTATC	23	37	10.3358	18	11.9951	-	DNA-A	1475
vsiR1495	AATGCGGGTGTTCTTATTAT	20	148	41.3434	28	18.6591	-	DNA-A	1476
vsiR1496	AATGCGGGTGTTCTTATT	18	43	12.0119	17	11.3287	-	DNA-A	1478
vsiR1497	ATCTTGAATGCGGGTGTTCTT	21	96	26.8173	26	17.3263	-	DNA-A	1481
vsiR1498	AGATCTTGAATGCGGGTGTTCT	22	70	19.5543	19	12.6615	-	DNA-A	1482
vsiR1499	TAGATCTTGAATGCGGGTGTTCT	23	1006	281.02	363	241.902	-	DNA-A	1482
vsiR1500	GTAGATCTTGAATGCGGGTGTTCT	24	118	32.9629	131	87.2979	-	DNA-A	1482
vsiR1501	TAGATCTTGAATGCGGGTGTTCC	23	148	41.3434	21	13.9943	-	DNA-A	1482
vsiR1502	TAGATCTTGAATGCGGGTGTTT	22	136	37.9912	40	26.6559	-	DNA-A	1483
vsiR1503	TAGATCTTGAATGCGGGTGTTC	22	794	221.8	248	165.266	-	DNA-A	1483
vsiR1504	TAGATCTTGAATGCGGGTGTT	21	522	145.82	259	172.597	-	DNA-A	1484
vsiR1505	AGTAGATCTTGAATGCGGGTGTT	23	807	225.43	780	519.789	-	DNA-A	1484
vsiR1506	AGTAGATCTTGAATGCGGGTGTC	23	97	27.0967	39	25.9895	-	DNA-A	1484
vsiR1507	AGTAGATCTTGAATGCGGGTTT	22	154	43.0194	51	33.9862	-	DNA-A	1485
vsiR1508	TAGATCTTGAATGCGGGTGT	20	197	55.0314	64	42.6494	-	DNA-A	1485
vsiR1509	GTAGATCTTGAATGCGGGTGT	21	745	208.11	260	173.263	-	DNA-A	1485
vsiR1510	AGTAGATCTTGAATGCGGGTGT	22	3871	1081.35	1590	1059.57	-	DNA-A	1485
vsiR1511	GAGTAGATCTTGAATGCGGGTGT	23	49	13.688	33	21.9911	-	DNA-A	1485
vsiR1512	AGAGTAGATCTTGAATGCGGGTGT	24	199	55.5901	1547	1030.92	-	DNA-A	1485
vsiR1513	AGTAGATCTTGAATGCGGGTGC	22	544	151.96	116	77.302	-	DNA-A	1485
vsiR1514	AGTAGATCTTGAATGCGGGTGA	22	62	17.3195	21	13.9943	-	DNA-A	1485
vsiR1515	AGTAGATCTTGAATGCGGGTT	21	165	46.0923	24	15.9935	-	DNA-A	1486
vsiR1516	GAGTAGATCTTGAATGCGGGTT	22	93	25.9793	17	11.3287	-	DNA-A	1486
vsiR1517	AGAGTAGATCTTGAATGCGGGTT	23	121	33.801	32	21.3247	-	DNA-A	1486
vsiR1518	GAGAGTAGATCTTGAATGCGGGTT	24	242	67.602	60	39.9838	-	DNA-A	1486
vsiR1519	TAGATCTTGAATGCGGGTG	19	37	10.3358	20	13.3279	-	DNA-A	1486
vsiR1520	AGTAGATCTTGAATGCGGGTG	21	1190	332.42	511	340.529	-	DNA-A	1486
vsiR1521	GAGTAGATCTTGAATGCGGGTG	22	437	122.07	115	76.6356	-	DNA-A	1486
vsiR1522	CACCCGCATTCAAGATCTACTC	22	252	70.3954	18	11.9951	+	DNA-A	1486
vsiR1523	AGAGTAGATCTTGAATGCGGGTG	23	673	188	500	333.198	-	DNA-A	1486
vsiR1524	CACCCGCATTCAAGATCTACTCT	23	60	16.7608	25	16.6599	+	DNA-A	1486
vsiR1525	GAGAGTAGATCTTGAATGCGGGTG	24	521	145.54	489	325.868	-	DNA-A	1486
vsiR1526	AGTAGATCTTGAATGCGGGT	20	628	175.43	227	151.272	-	DNA-A	1487
vsiR1527	GAGTAGATCTTGAATGCGGGT	21	735	205.32	179	119.285	-	DNA-A	1487
vsiR1528	AGAGTAGATCTTGAATGCGGGT	22	2422	676.58	1144	762.358	-	DNA-A	1487
vsiR1529	GAGAGTAGATCTTGAATGCGGGT	23	10963	3062.48	1496	996.929	-	DNA-A	1487
vsiR1530	AGGAGAGTAGATCTTGAATGCGGGT	25	40	11.1739	87	57.9765	-	DNA-A	1487
vsiR1531	AGAGTAGATCTTGAATGCGGGC	22	259	72.3509	48	31.987	-	DNA-A	1487
vsiR1532	GAGAGTAGATCTTGAATGCGGGC	23	1306	364.83	68	45.315	-	DNA-A	1487
vsiR1533	AGAGTAGATCTTGAATGCGGT	21	90	25.1412	39	25.9895	-	DNA-A	1488
vsiR1534	AGTAGATCTTGAATGCGGG	19	280	78.2172	106	70.638	-	DNA-A	1488
vsiR1535	GAGTAGATCTTGAATGCGGG	20	72	20.113	27	17.9927	-	DNA-A	1488
vsiR1536	CCCGCATTCAAGATCTACTCC	21	121	33.801	20	13.3279	+	DNA-A	1488
vsiR1537	AGAGTAGATCTTGAATGCGGG	21	2611	729.38	1021	680.391	-	DNA-A	1488
vsiR1538	CCCGCATTCAAGATCTACTCT	21	1014	283.26	160	106.623	+	DNA-A	1488
vsiR1539	CCCGCATTCAAGATCTACTCTC	22	832	232.42	135	89.9635	+	DNA-A	1488
vsiR1540	GAGAGTAGATCTTGAATGCGGG	22	693	193.59	140	93.2955	-	DNA-A	1488
vsiR1541	CCCGCATTCAAGATCTACTCTCC	23	138	38.5499	31	20.6583	+	DNA-A	1488
vsiR1542	AGGAGAGTAGATCTTGAATGCGGG	24	221	61.7357	579	385.844	-	DNA-A	1488
vsiR1543	AGAGTAGATCTTGAATGCGGA	21	94	26.2586	16	10.6623	-	DNA-A	1488
vsiR1544	AGTAGATCTTGAATGCGG	18	71	19.8336	46	30.6542	-	DNA-A	1489
vsiR1545	AGAGTAGATCTTGAATGCGG	20	562	156.99	192	127.948	-	DNA-A	1489
vsiR1546	CCGCATTCAAGATCTACTCTC	21	616	172.08	41	27.3223	+	DNA-A	1489
vsiR1547	GAGAGTAGATCTTGAATGCGG	21	374	104.48	66	43.9822	-	DNA-A	1489
vsiR1548	CCGCATTCAAGATCTACTCTCC	22	278	77.6585	53	35.319	+	DNA-A	1489
vsiR1549	AGGAGAGTAGATCTTGAATGCGG	23	251	70.1161	178	118.619	-	DNA-A	1489
vsiR1550	CCGCATTCAAGATCTACTCTCCT	23	225	62.8531	76	50.6461	+	DNA-A	1489
vsiR1551	GAGGAGAGTAGATCTTGAATGCGG	24	55	15.3641	55	36.6518	-	DNA-A	1489
vsiR1552	AGAGTAGATCTTGAATGCG	19	281	78.4965	154	102.625	-	DNA-A	1490
vsiR1553	GAGAGTAGATCTTGAATGCG	20	227	63.4118	40	26.6559	-	DNA-A	1490
vsiR1554	CGCATTCAAGATCTACTCTCC	21	585	163.42	140	93.2955	+	DNA-A	1490
vsiR1555	CGCATTCAAGATCTACTCTCCA	22	241	67.3226	44	29.3214	+	DNA-A	1490
vsiR1556	CGCATTCAAGATCTACTCTCCC	22	794	221.8	123	81.9668	+	DNA-A	1490
vsiR1557	CGCATTCAAGATCTACTCTCCT	22	5119	1429.98	2034	1355.45	+	DNA-A	1490
vsiR1558	AGGAGAGTAGATCTTGAATGCG	22	87	24.3032	103	68.6388	-	DNA-A	1490
vsiR1559	CGCATTCAAGATCTACTCTCCTC	23	360	100.56	129	85.9652	+	DNA-A	1490
vsiR1560	CGCATTCAAGATCTACTCTCCTT	23	107	29.8901	36	23.9903	+	DNA-A	1490
vsiR1561	AGAGTAGATCTTGAATGC	18	48	13.4087	32	21.3247	-	DNA-A	1491
vsiR1562	CATTCAAGATCTACTCTCCTC	21	1016	283.82	319	212.581	+	DNA-A	1492
vsiR1563	CATTCAAGATCTACTCTCCTCC	22	268	74.865	89	59.3093	+	DNA-A	1492
vsiR1564	CATTCAAGATCTACTCTCCTCCT	23	44	12.2913	29	19.3255	+	DNA-A	1492
vsiR1565	CATTCAAGATCTACTCTCCTCT	22	65	18.1576	23	15.3271	+	DNA-A	1492
vsiR1566	CATTCAAGATCTACTCTCCTT	21	145	40.5053	24	15.9935	+	DNA-A	1492
vsiR1567	ATTCAAGATCTACTCTCCTC	20	48	13.4087	25	16.6599	+	DNA-A	1493
vsiR1568	ATTCAAGATCTACTCTCCTCC	21	287	80.1726	79	52.6453	+	DNA-A	1493
vsiR1569	ATTCAAGATCTACTCTCCTCCT	22	407	113.69	168	111.955	+	DNA-A	1493
vsiR1570	ATTCAAGATCTACTCTCCTCT	21	89	24.8619	17	11.3287	+	DNA-A	1493
vsiR1571	TTCAAGATCTACTCTCCTCCT	21	229	63.9705	103	68.6388	+	DNA-A	1494
vsiR1572	TTCAAGATCTACTCTCCTCCTC	22	140	39.1086	54	35.9854	+	DNA-A	1494
vsiR1573	TCAAGATCTACTCTCCTCCTC	21	37	10.3358	19	12.6615	+	DNA-A	1495
vsiR1574	CAAGATCTACTCTCCTCCTCC	21	340	94.978	98	65.3069	+	DNA-A	1496
vsiR1575	CAAGATCTACTCTCCTCCTCCT	22	109	30.4488	35	23.3239	+	DNA-A	1496
vsiR1576	CAGGAGGAGGAGAGTAGATCTTG	23	767	214.26	411	273.889	-	DNA-A	1496
vsiR1577	CAAGATCTACTCTCCTCCTCCTGT	24	52	14.526	74	49.3133	+	DNA-A	1496
vsiR1578	AGGAGGAGGAGAGTAGATCTT	21	90	25.1412	20	13.3279	-	DNA-A	1497
vsiR1579	CAGGAGGAGGAGAGTAGATCTT	22	1189	332.14	307	204.584	-	DNA-A	1497
vsiR1580	AAGATCTACTCTCCTCCTCCTGT	23	212	59.2216	154	102.625	+	DNA-A	1497
vsiR1581	AGATCTACTCTCCTCCTCCTG	21	65	18.1576	22	14.6607	+	DNA-A	1498
vsiR1582	CAGGAGGAGGAGAGTAGATCT	21	65	18.1576	28	18.6591	-	DNA-A	1498
vsiR1583	AGATCTACTCTCCTCCTCCTGT	22	298	83.2454	202	134.612	+	DNA-A	1498
vsiR1584	CAGGAGGAGGAGAGTAGATC	20	37	10.3358	19	12.6615	-	DNA-A	1499
vsiR1585	GATCTACTCTCCTCCTCCTGT	21	59	16.4815	28	18.6591	+	DNA-A	1499
vsiR1586	ATCTACTCTCCTCCTCCTGTT	21	56	15.6434	16	10.6623	+	DNA-A	1500
vsiR1587	ATCTACTCTCCTCCTCCTGTTG	22	102	28.4934	81	53.9781	+	DNA-A	1500
vsiR1588	TCTACTCTCCTCCTCCTGT	19	36	10.0565	17	11.3287	+	DNA-A	1501
vsiR1589	TCTACTCTCCTCCTCCTGTTG	21	482	134.65	204	135.945	+	DNA-A	1501
vsiR1590	CTACTCTCCTCCTCCTGTTGC	21	85	23.7445	58	38.651	+	DNA-A	1502
vsiR1591	CTACTCTCCTCCTCCTGTTGCG	22	63	17.5989	33	21.9911	+	DNA-A	1502
vsiR1592	TACTCTCCTCCTCCTGTTGCG	21	139	38.8292	27	17.9927	+	DNA-A	1503
vsiR1593	CTCTCCTCCTCCTGTTGCGTC	21	169	47.2096	50	33.3198	+	DNA-A	1505
vsiR1594	CTCTCCTCCTCCTGTTGCGTCT	22	76	21.2304	28	18.6591	+	DNA-A	1505
vsiR1595	TCTCCTCCTCCTGTTGCGTCT	21	60	16.7608	39	25.9895	+	DNA-A	1506
vsiR1596	TCTCCTCCTCCTGTTGCGTCTC	22	181	50.5618	54	35.9854	+	DNA-A	1506
vsiR1597	CTCCTCCTCCTGTTGCGTC	19	45	12.5706	18	11.9951	+	DNA-A	1507
vsiR1598	CTCCTCCTCCTGTTGCGTCTC	21	2724	760.94	577	384.511	+	DNA-A	1507
vsiR1599	CTCCTCCTCCTGTTGCGTCTCT	22	999	279.07	234	155.937	+	DNA-A	1507
vsiR1600	CTCCTCCTCCTGTTGCGTCTCTT	23	272	75.9824	87	57.9765	+	DNA-A	1507
vsiR1601	CTCCTCCTCCTGTTGCGTCTT	21	296	82.6867	33	21.9911	+	DNA-A	1507
vsiR1602	TCCTCCTCCTGTTGCGTCTCT	21	859	239.96	250	166.599	+	DNA-A	1508
vsiR1603	AGAGACGCAACAGGAGGAGGA	21	123	34.3597	38	25.3231	-	DNA-A	1508
vsiR1604	TCCTCCTCCTGTTGCGTCTCTT	22	460	128.5	222	147.94	+	DNA-A	1508
vsiR1605	TCCTCCTCCTGTTGCGTCTCTTC	23	48	13.4087	54	35.9854	+	DNA-A	1508
vsiR1606	CGAAGAGACGCAACAGGAGGAGT	23	69	19.2749	16	10.6623	-	DNA-A	1509
vsiR1607	CCTCCTCCTGTTGCGTCTCTC	21	81	22.6271	16	10.6623	+	DNA-A	1509
vsiR1608	CCTCCTCCTGTTGCGTCTCTT	21	724	202.25	381	253.897	+	DNA-A	1509
vsiR1609	CCTCCTCCTGTTGCGTCTCTTC	22	660	184.37	404	269.224	+	DNA-A	1509
vsiR1610	CGAAGAGACGCAACAGGAGGAGG	23	48	13.4087	46	30.6542	-	DNA-A	1509
vsiR1611	CCTCCTCCTGTTGCGTCTCTTT	22	60	16.7608	24	15.9935	+	DNA-A	1509
vsiR1612	CTCCTCCTGTTGCGTCTCT	19	70	19.5543	31	20.6583	+	DNA-A	1510
vsiR1613	CTCCTCCTGTTGCGTCTCTT	20	51	14.2467	28	18.6591	+	DNA-A	1510
vsiR1614	CTCCTCCTGTTGCGTCTCTTC	21	1689	471.82	978	651.736	+	DNA-A	1510
vsiR1615	CTCCTCCTGTTGCGTCTCTTCG	22	390	108.95	177	117.952	+	DNA-A	1510
vsiR1616	CGAAGAGACGCAACAGGAGGAG	22	273	76.2617	84	55.9773	-	DNA-A	1510
vsiR1617	CTCCTCCTGTTGCGTCTCTTCGC	23	98	27.376	61	40.6502	+	DNA-A	1510
vsiR1618	CTCCTCCTGTTGCGTCTCTTT	21	222	62.015	87	57.9765	+	DNA-A	1510
vsiR1619	TCCTCCTGTTGCGTCTCT	18	66	18.4369	37	24.6567	+	DNA-A	1511
vsiR1620	TCCTCCTGTTGCGTCTCTT	19	125	34.9184	38	25.3231	+	DNA-A	1511
vsiR1621	TCCTCCTGTTGCGTCTCTTC	20	392	109.5	179	119.285	+	DNA-A	1511
vsiR1622	TCCTCCTGTTGCGTCTCTTCA	21	98	27.376	30	19.9919	+	DNA-A	1511
vsiR1623	TCCTCCTGTTGCGTCTCTTCG	21	1632	455.89	775	516.457	+	DNA-A	1511
vsiR1624	CGAAGAGACGCAACAGGAGGA	21	102	28.4934	51	33.9862	-	DNA-A	1511
vsiR1625	TCCTCCTGTTGCGTCTCTTCGC	22	1062	296.67	599	399.172	+	DNA-A	1511
vsiR1626	TCCTCCTGTTGCGTCTCTTCGT	22	257	71.7922	71	47.3142	+	DNA-A	1511
vsiR1627	TCCTCCTGTTGCGTCTCTTT	20	201	56.1487	35	23.3239	+	DNA-A	1511
vsiR1628	CCTCCTGTTGCGTCTCTTC	19	70	19.5543	50	33.3198	+	DNA-A	1512
vsiR1629	CGAAGAGACGCAACAGGAGG	20	52	14.526	23	15.3271	-	DNA-A	1512
vsiR1630	CCTCCTGTTGCGTCTCTTCG	20	48	13.4087	17	11.3287	+	DNA-A	1512
vsiR1631	CCTCCTGTTGCGTCTCTTCGA	21	110	30.7282	16	10.6623	+	DNA-A	1512
vsiR1632	CCTCCTGTTGCGTCTCTTCGC	21	3657	1021.57	1640	1092.89	+	DNA-A	1512
vsiR1633	CCTCCTGTTGCGTCTCTTCGCT	22	84	23.4651	19	12.6615	+	DNA-A	1512
vsiR1634	CCTCCTGTTGCGTCTCTTCGT	21	797	222.64	151	100.626	+	DNA-A	1512
vsiR1635	CTCCTGTTGCGTCTCTTC	18	58	16.2021	48	31.987	+	DNA-A	1513
vsiR1636	CTCCTGTTGCGTCTCTTCGC	20	79	22.0684	43	28.6551	+	DNA-A	1513
vsiR1637	CTCCTGTTGCGTCTCTTCGCT	21	123	34.3597	16	10.6623	+	DNA-A	1513
vsiR1638	CTCCTGTTGCGTCTCTTCGCTT	22	105	29.3314	41	27.3223	+	DNA-A	1513
vsiR1639	CTCCTGTTGCGTCTCTTCGCTTC	23	54	15.0847	101	67.3061	+	DNA-A	1513
vsiR1640	TCCTGTTGCATCTCTTCGCTTC	22	74	20.6717	18	11.9951	+	DNA-A	1514
vsiR1641	TCCTGTTGCGTCTCTTCGCTTC	22	206	57.5455	109	72.6372	+	DNA-A	1514
vsiR1642	CCTGTTGCGTCTCTTCGCTTC	21	59	16.4815	36	23.9903	+	DNA-A	1515
vsiR1643	CAGGGAAGCGAAGAGACGCAAC	22	275	76.8204	36	23.9903	-	DNA-A	1518
vsiR1644	TTGCGTCTCTTCGCTTCCCTG	21	54	15.0847	20	13.3279	+	DNA-A	1519
vsiR1645	TTGCGTCTCTTCGCTTCCCTGT	22	44	12.2913	29	19.3255	+	DNA-A	1519
vsiR1646	TGCGTCTCTTCGCTTCCCTGT	21	139	38.8292	52	34.6526	+	DNA-A	1520
vsiR1647	CACAGGGAAGCGAAGAGACGCA	22	75	20.951	21	13.9943	-	DNA-A	1520
vsiR1648	CACAGGGAAGCGAAGAGACGC	21	73	20.3923	18	11.9951	-	DNA-A	1521
vsiR1649	CGTCTCTTCGCTTCCCTGT	19	224	62.5737	144	95.9611	+	DNA-A	1522
vsiR1650	CGTCTCTTCGCTTCCCTGTG	20	57	15.9228	17	11.3287	+	DNA-A	1522
vsiR1651	CGTCTCTTCGCTTCCCTGTGA	21	58	16.2021	29	19.3255	+	DNA-A	1522
vsiR1652	CGTCTCTTCGCTTCCCTGTGC	21	2630	734.68	1685	1122.88	+	DNA-A	1522
vsiR1653	CGTCTCTTCGCTTCCCTGTGCA	22	159	44.4162	21	13.9943	+	DNA-A	1522
vsiR1654	CGTCTCTTCGCTTCCCTGTGCC	22	458	127.94	93	61.9749	+	DNA-A	1522
vsiR1655	CGTCTCTTCGCTTCCCTGTGCG	22	306	85.4802	19	12.6615	+	DNA-A	1522
vsiR1656	CGTCTCTTCGCTTCCCTGTGCT	22	3693	1031.63	1710	1139.54	+	DNA-A	1522
vsiR1657	CGTCTCTTCGCTTCCCTGTGCTG	23	283	79.0552	206	137.278	+	DNA-A	1522
vsiR1658	CGTCTCTTCGCTTCCCTGTGT	21	502	140.23	130	86.6316	+	DNA-A	1522
vsiR1659	TCTCTTCGCTTCCCTGTGCT	20	44	12.2913	28	18.6591	+	DNA-A	1524
vsiR1660	TCTCTTCGCTTCCCTGTGCTA	21	111	31.0075	35	23.3239	+	DNA-A	1524
vsiR1661	TCTCTTCGCTTCCCTGTGCTG	21	1958	546.96	1368	911.63	+	DNA-A	1524
vsiR1662	TCTCTTCGCTTCCCTGTGCTGC	22	50	13.9673	16	10.6623	+	DNA-A	1524
vsiR1663	TCTCTTCGCTTCCCTGTGCTGT	22	497	138.84	364	242.568	+	DNA-A	1524
vsiR1664	TCTCTTCGCTTCCCTGTGCTGTA	23	76	21.2304	44	29.3214	+	DNA-A	1524
vsiR1665	TCTCTTCGCTTCCCTGTGCTT	21	103	28.7727	21	13.9943	+	DNA-A	1524
vsiR1666	CTCTTCGCTTCCCTGTGCTGA	21	67	18.7162	29	19.3255	+	DNA-A	1525
vsiR1667	CTCTTCGCTTCCCTGTGCTGC	21	325	90.7878	30	19.9919	+	DNA-A	1525
vsiR1668	CTCTTCGCTTCCCTGTGCTGT	21	2708	756.47	660	439.822	+	DNA-A	1525
vsiR1669	CTCTTCGCTTCCCTGTGCTGTA	22	579	161.74	273	181.926	+	DNA-A	1525
vsiR1670	CTCTTCGCTTCCCTGTGCTGTAC	23	83	23.1858	61	40.6502	+	DNA-A	1525
vsiR1671	CTCTTCGCTTCCCTGTGCTGTT	22	81	22.6271	84	55.9773	+	DNA-A	1525
vsiR1672	TCTTCGCTTCCCTGTGCTGT	20	212	59.2216	43	28.6551	+	DNA-A	1526
vsiR1673	TCTTCGCTTCCCTGTGCTGTA	21	258	72.0715	56	37.3182	+	DNA-A	1526
vsiR1674	TCTTCGCTTCCCTGTGCTGTAC	22	2278	636.35	1224	815.669	+	DNA-A	1526
vsiR1675	TCTTCGCTTCCCTGTGCTGTACT	23	41	11.4532	18	11.9951	+	DNA-A	1526
vsiR1676	TCTTCGCTTCCCTGTGCTGTAT	22	187	52.2379	52	34.6526	+	DNA-A	1526
vsiR1677	CTTCGCTTCCCTGTGCTGTAC	21	5792	1617.98	2611	1739.96	+	DNA-A	1527
vsiR1678	CTTCGCTTCCCTGTGCTGTACC	22	202	56.4281	21	13.9943	+	DNA-A	1527
vsiR1679	CTTCGCTTCCCTGTGCTGTACT	22	194	54.1933	83	55.3109	+	DNA-A	1527
vsiR1680	CTTCGCTTCCCTGTGCTGTACTT	23	78	21.7891	49	32.6534	+	DNA-A	1527
vsiR1681	CTTCGCTTCCCTGTGCTGTAT	21	500	139.67	165	109.955	+	DNA-A	1527
vsiR1682	NTTCGCTTCCCTGTGCTGTAC	21	54	15.0847	27	17.9927	+	DNA-A	1527
vsiR1683	TTCGCTTCCCTGTGCTGTA	19	60	16.7608	19	12.6615	+	DNA-A	1528
vsiR1684	TTCGCTTCCCTGTGCTGTAC	20	572	159.79	205	136.611	+	DNA-A	1528
vsiR1685	TTCGCTTCCCTGTGCTGTACC	21	313	87.4356	18	11.9951	+	DNA-A	1528
vsiR1686	TTCGCTTCCCTGTGCTGTACT	21	1059	295.83	165	109.955	+	DNA-A	1528
vsiR1687	TTCGCTTCCCTGTGCTGTACTT	22	2284	638.03	382	254.563	+	DNA-A	1528
vsiR1688	TTCGCTTCCCTGTGCTGTACTTT	23	530	148.05	84	55.9773	+	DNA-A	1528
vsiR1689	TCGCTTCCCTGTGCTGTAC	19	60	16.7608	29	19.3255	+	DNA-A	1529
vsiR1690	TCGCTTCCCTGTGCTGTACTT	21	1820	508.41	222	147.94	+	DNA-A	1529
vsiR1691	TCGCTTCCCTGTGCTGTACTTT	22	786	219.57	109	72.6372	+	DNA-A	1529
vsiR1692	CGCTTCCCTGTGCTGTAC	18	66	18.4369	39	25.9895	+	DNA-A	1530
vsiR1693	CGCTTCCCTGTGCTGTACT	19	79	22.0684	50	33.3198	+	DNA-A	1530
vsiR1694	CGCTTCCCTGTGCTGTACTT	20	172	48.0477	32	21.3247	+	DNA-A	1530
vsiR1695	CGCTTCCCTGTGCTGTACTTC	21	396	110.62	32	21.3247	+	DNA-A	1530
vsiR1696	CGCTTCCCTGTGCTGTACTTT	21	4318	1206.22	577	384.511	+	DNA-A	1530
vsiR1697	CGCTTCCCTGTGCTGTACTTTG	22	1307	365.11	492	327.867	+	DNA-A	1530
vsiR1698	CGCTTCCCTGTGCTGTACTTTGA	23	159	44.4162	264	175.929	+	DNA-A	1530
vsiR1699	CGCTTCCCTGTGCTGTACTTTGC	23	41	11.4532	65	43.3158	+	DNA-A	1530
vsiR1700	GCTTCCCTGTGCTGTACTTTGATT	24	87	24.3032	25	16.6599	+	DNA-A	1531
vsiR1701	CTTCCCTGTGCTGTACTT	18	123	34.3597	28	18.6591	+	DNA-A	1532
vsiR1702	CTTCCCTGTGCTGTACTTT	19	189	52.7966	67	44.6486	+	DNA-A	1532
vsiR1703	CTTCCCTGTGCTGTACTTTG	20	610	170.4	218	145.274	+	DNA-A	1532
vsiR1704	CTTCCCTGTGCTGTACTTTGA	21	1587	443.32	799	532.451	+	DNA-A	1532
vsiR1705	CTTCCCTGTGCTGTACTTTGAC	22	73	20.3923	24	15.9935	+	DNA-A	1532
vsiR1706	CTTCCCTGTGCTGTACTTTGAT	22	507	141.63	346	230.573	+	DNA-A	1532
vsiR1707	CTTCCCTGTGCTGTACTTTGATT	23	226	63.1324	245	163.267	+	DNA-A	1532
vsiR1708	CTTCCCTGTGCTGTACTTTGT	21	46	12.85	31	20.6583	+	DNA-A	1532
vsiR1709	CTTCCCTGTGCTGTACTTTT	20	99	27.6554	20	13.3279	+	DNA-A	1532
vsiR1710	TTCCCTGTGCTGTACTTT	18	65	18.1576	40	26.6559	+	DNA-A	1533
vsiR1711	TTCCCTGTGCTGTACTTTG	19	249	69.5574	65	43.3158	+	DNA-A	1533
vsiR1712	TTCCCTGTGCTGTACTTTGA	20	59	16.4815	22	14.6607	+	DNA-A	1533
vsiR1713	TTCCCTGTGCTGTACTTTGAC	21	112	31.2869	34	22.6575	+	DNA-A	1533
vsiR1714	TTCCCTGTGCTGTACTTTGAT	21	719	200.85	298	198.586	+	DNA-A	1533
vsiR1715	TTCCCTGTGCTGTACTTTGATC	22	124	34.639	27	17.9927	+	DNA-A	1533
vsiR1716	TTCCCTGTGCTGTACTTTGATT	22	1311	366.22	603	401.837	+	DNA-A	1533
vsiR1717	TTCCCTGTGCTGTACTTTGATTG	23	39	10.8945	36	23.9903	+	DNA-A	1533
vsiR1718	TTCCCTGTGCTGTACTTTGC	20	92	25.6999	31	20.6583	+	DNA-A	1533
vsiR1719	TCCCTGTGCTGTACTTTGATT	21	710	198.34	282	187.924	+	DNA-A	1534
vsiR1720	TCCCTGTGCTGTACTTTGATTG	22	757	211.47	419	279.22	+	DNA-A	1534
vsiR1721	TCCCTGTGCTGTACTTTGATTGGA	24	76	21.2304	37	24.6567	+	DNA-A	1534
vsiR1722	ACCTGTGCTGTACTTTGATTGGA	23	99	27.6554	25	16.6599	+	DNA-A	1535
vsiR1723	CCCTGTGCTGTACTTTGAT	19	110	30.7282	41	27.3223	+	DNA-A	1535
vsiR1724	CCCTGTGCTGTACTTTGATC	20	54	15.0847	16	10.6623	+	DNA-A	1535
vsiR1725	CCCTGTGCTGTACTTTGATT	20	563	157.27	281	187.257	+	DNA-A	1535
vsiR1726	CCCTGTGCTGTACTTTGATTA	21	126	35.1977	35	23.3239	+	DNA-A	1535
vsiR1727	CCCTGTGCTGTACTTTGATTG	21	3374	942.52	1467	977.604	+	DNA-A	1535
vsiR1728	CAATCAAAGTACAGCACAGGG	21	142	39.6673	25	16.6599	-	DNA-A	1535
vsiR1729	CCCTGTGCTGTACTTTGATTGA	22	202	56.4281	76	50.6461	+	DNA-A	1535
vsiR1730	CCCTGTGCTGTACTTTGATTGG	22	3720	1039.17	1863	1241.5	+	DNA-A	1535
vsiR1731	CCCTGTGCTGTACTTTGATTGGA	23	1385	386.9	678	451.817	+	DNA-A	1535
vsiR1732	CCCTGTGCTGTACTTTGATTGGAA	24	54	15.0847	33	21.9911	+	DNA-A	1535
vsiR1733	CCCTGTGCTGTACTTTGATTGGT	23	50	13.9673	42	27.9887	+	DNA-A	1535
vsiR1734	CCCTGTGCTGTACTTTGATTGT	22	79	22.0684	54	35.9854	+	DNA-A	1535
vsiR1735	CCCTGTGCTGTACTTTGATTT	21	194	54.1933	80	53.3117	+	DNA-A	1535
vsiR1736	ACTGTGCTGTACTTTGATTGGA	22	112	31.2869	28	18.6591	+	DNA-A	1536
vsiR1737	ACTGTGCTGTACTTTGATTGGAAG	24	52	14.526	49	32.6534	+	DNA-A	1536
vsiR1738	CCCGTGCTGTACTTTGATTGG	21	43	12.0119	22	14.6607	+	DNA-A	1536
vsiR1739	CCTGTGCCGTACTTTGATTGG	21	68	18.9956	25	16.6599	+	DNA-A	1536
vsiR1740	CCTGTGCTGTACTCTGATTGG	21	42	11.7326	20	13.3279	+	DNA-A	1536
vsiR1741	CCTGTGCTGTACTTTGAT	18	60	16.7608	23	15.3271	+	DNA-A	1536
vsiR1742	CCTGTGCTGTACTTTGATC	19	133	37.1532	24	15.9935	+	DNA-A	1536
vsiR1743	CCTGTGCTGTACTTTGATT	19	1465	409.24	526	350.525	+	DNA-A	1536
vsiR1744	CCTGTGCTGTACTTTGATTA	20	40	11.1739	81	53.9781	+	DNA-A	1536
vsiR1745	CCTGTGCTGTACTTTGATTG	20	286	79.8932	88	58.6429	+	DNA-A	1536
vsiR1746	CCTGTGCTGTACTTTGATTGA	21	1022	285.49	194	129.281	+	DNA-A	1536
vsiR1747	CCTGTGCTGTACTTTGATTGC	21	165	46.0923	60	39.9838	+	DNA-A	1536
vsiR1748	CCTGTGCTGTACTTTGATTGG	21	20465	5716.84	8315	5541.09	+	DNA-A	1536
vsiR1749	CCTGTGCTGTACTTTGATTGGA	22	6962	1944.81	2556	1703.31	+	DNA-A	1536
vsiR1750	CCTGTGCTGTACTTTGATTGGAA	23	375	104.76	147	97.9603	+	DNA-A	1536
vsiR1751	CCTGTGCTGTACTTTGATTGGAAG	24	47	13.1293	30	19.9919	+	DNA-A	1536
vsiR1752	CCTGTGCTGTACTTTGATTGGAC	23	59	16.4815	23	15.3271	+	DNA-A	1536
vsiR1753	CCTGTGCTGTACTTTGATTGGG	22	453	126.54	56	37.3182	+	DNA-A	1536
vsiR1754	CCTGTGCTGTACTTTGATTGGT	22	257	71.7922	123	81.9668	+	DNA-A	1536
vsiR1755	CCTGTGCTGTACTTTGATTGT	21	328	91.6258	77	51.3125	+	DNA-A	1536
vsiR1756	CCTGTGCTGTACTTTGATTT	20	818	228.51	199	132.613	+	DNA-A	1536
vsiR1757	CCTGTGCTGTACTTTGGTTGG	21	46	12.85	19	12.6615	+	DNA-A	1536
vsiR1758	NCTGTGCTGTACTTTGATTGG	21	165	46.0923	71	47.3142	+	DNA-A	1536
vsiR1759	NCTGTGCTGTACTTTGATTGGA	22	51	14.2467	19	12.6615	+	DNA-A	1536
vsiR1760	ATGTGCTGTACTTTGATTGGA	21	355	99.1682	30	19.9919	+	DNA-A	1537
vsiR1761	ATGTGCTGTACTTTGATTGGAAG	23	472	131.85	95	63.3077	+	DNA-A	1537
vsiR1762	ATGTGCTGTACTTTGATTGGAAGC	24	833	232.7	231	153.938	+	DNA-A	1537
vsiR1763	CTGTGCTGTACTTTGATT	18	760	212.3	108	71.9708	+	DNA-A	1537
vsiR1764	CTGTGCTGTACTTTGATTG	19	650	181.58	52	34.6526	+	DNA-A	1537
vsiR1765	CTGTGCTGTACTTTGATTGA	20	219	61.177	21	13.9943	+	DNA-A	1537
vsiR1766	CTGTGCTGTACTTTGATTGG	20	3869	1080.79	607	404.503	+	DNA-A	1537
vsiR1767	CTGTGCTGTACTTTGATTGGA	21	26448	7388.17	3646	2429.68	+	DNA-A	1537
vsiR1768	CTGTGCTGTACTTTGATTGGAA	22	9674	2702.4	2098	1398.1	+	DNA-A	1537
vsiR1769	CTGTGCTGTACTTTGATTGGAAA	23	403	112.58	101	67.3061	+	DNA-A	1537
vsiR1770	CTGTGCTGTACTTTGATTGGAAG	23	5216	1457.07	1490	992.931	+	DNA-A	1537
vsiR1771	CTGTGCTGTACTTTGATTGGAAGC	24	524	146.38	150	99.9595	+	DNA-A	1537
vsiR1772	CTGTGCTGTACTTTGATTGGAAGT	24	144	40.226	32	21.3247	+	DNA-A	1537
vsiR1773	CTGTGCTGTACTTTGATTGGAAT	23	53	14.8054	23	15.3271	+	DNA-A	1537
vsiR1774	CTGTGCTGTACTTTGATTGGAC	22	248	69.2781	37	24.6567	+	DNA-A	1537
vsiR1775	CTGTGCTGTACTTTGATTGGAG	22	653	182.41	83	55.3109	+	DNA-A	1537
vsiR1776	CTGTGCTGTACTTTGATTGGAT	22	528	147.5	122	81.3004	+	DNA-A	1537
vsiR1777	CTGTGCTGTACTTTGATTGGG	21	1808	505.06	57	37.9846	+	DNA-A	1537
vsiR1778	CTGTGCTGTACTTTGATTGGGA	22	102	28.4934	28	18.6591	+	DNA-A	1537
vsiR1779	CTGTGCTGTACTTTGATTGGT	21	700	195.54	89	59.3093	+	DNA-A	1537
vsiR1780	CTGTGCTGTACTTTGATTGT	20	214	59.7803	17	11.3287	+	DNA-A	1537
vsiR1781	CTGTGCTGTACTTTGATTT	19	500	139.67	22	14.6607	+	DNA-A	1537
vsiR1782	NTGTGCTGTACTTTGATTGGA	21	262	73.1889	31	20.6583	+	DNA-A	1537
vsiR1783	NTGTGCTGTACTTTGATTGGAA	22	87	24.3032	17	11.3287	+	DNA-A	1537
vsiR1784	NTGTGCTGTACTTTGATTGGAAG	23	53	14.8054	18	11.9951	+	DNA-A	1537
vsiR1785	NGTGCTGTACTTTGATTGGAA	21	72	20.113	21	13.9943	+	DNA-A	1538
vsiR1786	NGTGCTGTACTTTGATTGGAAG	22	40	11.1739	23	15.3271	+	DNA-A	1538
vsiR1787	TGTGCTGTACTTTGATTG	18	84	23.4651	18	11.9951	+	DNA-A	1538
vsiR1788	TGTGCTGTACTTTGATTGG	19	922	257.56	206	137.278	+	DNA-A	1538
vsiR1789	TGTGCTGTACTTTGATTGGA	20	2417	675.18	804	535.783	+	DNA-A	1538
vsiR1790	TGTGCTGTACTTTGATTGGAA	21	9057	2530.05	1525	1016.25	+	DNA-A	1538
vsiR1791	TGTGCTGTACTTTGATTGGAAA	22	661	184.65	178	118.619	+	DNA-A	1538
vsiR1792	TGTGCTGTACTTTGATTGGAAG	22	5999	1675.8	2294	1528.71	+	DNA-A	1538
vsiR1793	CTTCCAATCAAAGTACAGCACA	22	316	88.2737	19	12.6615	-	DNA-A	1538
vsiR1794	TGTGCTGTACTTTGATTGGAAGC	23	508	141.91	201	133.946	+	DNA-A	1538
vsiR1795	TGTGCTGTACTTTGATTGGAAGT	23	123	34.3597	36	23.9903	+	DNA-A	1538
vsiR1796	TGTGCTGTACTTTGATTGGAAT	22	197	55.0314	27	17.9927	+	DNA-A	1538
vsiR1797	TGTGCTGTACTTTGATTGGAC	21	92	25.6999	24	15.9935	+	DNA-A	1538
vsiR1798	TGTGCTGTACTTTGATTGGAG	21	372	103.92	16	10.6623	+	DNA-A	1538
vsiR1799	TGTGCTGTACTTTGATTGGAT	21	144	40.226	16	10.6623	+	DNA-A	1538
vsiR1800	TGTGCTGTACTTTGATTGGT	20	100	27.9347	21	13.9943	+	DNA-A	1538
vsiR1801	GTGCTGTACTTTGATTGG	18	171	47.7683	88	58.6429	+	DNA-A	1539
vsiR1802	GTGCTGTACTTTGATTGGA	19	125	34.9184	34	22.6575	+	DNA-A	1539
vsiR1803	CTTCCAATCAAAGTACAGCAC	21	423	118.16	29	19.3255	-	DNA-A	1539
vsiR1804	GTGCTGTACTTTGATTGGAAG	21	128	35.7564	20	13.3279	+	DNA-A	1539
vsiR1805	CTGTACTTTGATTGGAAGCT	20	142	39.6673	27	17.9927	+	DNA-A	1542
vsiR1806	CTGTACTTTGATTGGAAGCTG	21	441	123.19	120	79.9676	+	DNA-A	1542
vsiR1807	CTGTACTTTGATTGGAAGCTGA	22	335	93.5812	42	27.9887	+	DNA-A	1542
vsiR1808	CTGTACTTTGATTGGAAGCTGAG	23	852	238	95	63.3077	+	DNA-A	1542
vsiR1809	TGTACTTTGATTGGAAGCTGA	21	470	131.29	48	31.987	+	DNA-A	1543
vsiR1810	TGTACTTTGATTGGAAGCTGAG	22	658	183.81	74	49.3133	+	DNA-A	1543
vsiR1811	TACTTTGATTGGAAGCTGAGT	21	70	19.5543	30	19.9919	+	DNA-A	1545
vsiR1812	CTGTACTCAGCTTCCAATCAAAT	23	38	10.6152	25	16.6599	-	DNA-A	1547
vsiR1813	CTTTGATTGGAAGCTGAGT	19	145	40.5053	34	22.6575	+	DNA-A	1547
vsiR1814	CTTTGATTGGAAGCTGAGTAC	21	1444	403.38	240	159.935	+	DNA-A	1547
vsiR1815	CTTTGATTGGAAGCTGAGTACA	22	615	171.8	104	69.3052	+	DNA-A	1547
vsiR1816	CTTTGATTGGAAGCTGAGTAT	21	133	37.1532	17	11.3287	+	DNA-A	1547
vsiR1817	TTTGATTGGAAGCTGAGT	18	100	27.9347	18	11.9951	+	DNA-A	1548
vsiR1818	TTTGATTGGAAGCTGAGTAC	20	218	60.8976	30	19.9919	+	DNA-A	1548
vsiR1819	TTTGATTGGAAGCTGAGTACA	21	771	215.38	93	61.9749	+	DNA-A	1548
vsiR1820	TTTGATTGGAAGCTGAGTACAG	22	218	60.8976	38	25.3231	+	DNA-A	1548
vsiR1821	CTGTACTCAGCTTCCAATCAAA	22	186	51.9585	50	33.3198	-	DNA-A	1548
vsiR1822	TTTGATTGGAAGCTGAGTACAGT	23	528	147.5	73	48.6469	+	DNA-A	1548
vsiR1823	TTTGATTGGAAGCTGAGTACAGTG	24	106	29.6108	52	34.6526	+	DNA-A	1548
vsiR1824	TTGATTGGAAGCTGAGTAC	19	109	30.4488	23	15.3271	+	DNA-A	1549
vsiR1825	TTGATTGGAAGCTGAGTACAG	21	836	233.53	110	73.3036	+	DNA-A	1549
vsiR1826	CTGTACTCAGCTTCCAATCAA	21	107	29.8901	23	15.3271	-	DNA-A	1549
vsiR1827	TTGATTGGAAGCTGAGTACAGT	22	359	100.29	66	43.9822	+	DNA-A	1549
vsiR1828	TGATTGGAAGCTGAGTACAGT	21	458	127.94	75	49.9797	+	DNA-A	1550
vsiR1829	TGATTGGAAGCTGAGTACAGTG	22	335	93.5812	43	28.6551	+	DNA-A	1550
vsiR1830	CACTGTACTCAGCTTCCAATCA	22	58	16.2021	29	19.3255	-	DNA-A	1550
vsiR1831	CCACTGTACTCAGCTTCCAATT	22	112	31.2869	47	31.3206	-	DNA-A	1551
vsiR1832	CACTGTACTCAGCTTCCAATC	21	61	17.0402	80	53.3117	-	DNA-A	1551
vsiR1833	CCACTGTACTCAGCTTCCAATC	22	161	44.9749	204	135.945	-	DNA-A	1551
vsiR1834	CCACTGTACTCAGCTTCCAAT	21	528	147.5	158	105.291	-	DNA-A	1552
vsiR1835	ATTGGAAGCTGAGTACAGTGG	21	166	46.3716	87	57.9765	+	DNA-A	1552
vsiR1836	ACCACTGTACTCAGCTTCCAAT	22	459	128.22	106	70.638	-	DNA-A	1552
vsiR1837	ATTGGAAGCTGAGTACAGTGGT	22	44	12.2913	25	16.6599	+	DNA-A	1552
vsiR1838	TTGGAAGCTGAGTACAGTGGT	21	71	19.8336	23	15.3271	+	DNA-A	1553
vsiR1839	TTGGAAGCTGAGTACAGTGGTC	22	96	26.8173	26	17.3263	+	DNA-A	1553
vsiR1840	AGGACCACTGTACTCAGCTTCT	22	123	34.3597	21	13.9943	-	DNA-A	1555
vsiR1841	AGGACCACTGTACTCAGCTTCC	22	635	177.39	198	131.947	-	DNA-A	1555
vsiR1842	AGGACCACTGTACTCAGCTTT	21	484	135.2	124	82.6332	-	DNA-A	1556
vsiR1843	AAGGACCACTGTACTCAGCTTT	22	507	141.63	160	106.623	-	DNA-A	1556
vsiR1844	AGGACCACTGTACTCAGCTTC	21	6727	1879.17	1837	1224.17	-	DNA-A	1556
vsiR1845	AAGGACCACTGTACTCAGCTTC	22	4356	1216.84	1309	872.313	-	DNA-A	1556
vsiR1846	CGAAGGACCACTGTACTCAGCTTC	24	140	39.1086	30	19.9919	-	DNA-A	1556
vsiR1847	AGGACCACTGTACTCAGCTT	20	358	100.01	128	85.2988	-	DNA-A	1557
vsiR1848	AAGGACCACTGTACTCAGCTT	21	2519	703.68	645	429.826	-	DNA-A	1557
vsiR1849	GAAGGACCACTGTACTCAGCTT	22	124	34.639	39	25.9895	-	DNA-A	1557
vsiR1850	CGAAGGACCACTGTACTCAGCTT	23	109	30.4488	39	25.9895	-	DNA-A	1557
vsiR1851	AAGGACCACTGTACTCAGCTC	21	267	74.5857	22	14.6607	-	DNA-A	1557
vsiR1852	AGGACCACTGTACTCAGCT	19	451	125.99	240	159.935	-	DNA-A	1558
vsiR1853	AAGGACCACTGTACTCAGCT	20	208	58.1042	67	44.6486	-	DNA-A	1558
vsiR1854	CGAAGGACCACTGTACTCAGCT	22	1085	303.09	272	181.26	-	DNA-A	1558
vsiR1855	TCGAAGGACCACTGTACTCAGCT	23	75	20.951	20	13.3279	-	DNA-A	1558
vsiR1856	CTCGAAGGACCACTGTACTCAGCT	24	36	10.0565	35	23.3239	-	DNA-A	1558
vsiR1857	AGGACCACTGTACTCAGCC	19	69	19.2749	16	10.6623	-	DNA-A	1558
vsiR1858	CGAAGGACCACTGTACTCAGCC	22	136	37.9912	17	11.3287	-	DNA-A	1558
vsiR1859	AGGACCACTGTACTCAGT	18	169	47.2096	27	17.9927	-	DNA-A	1559
vsiR1860	AAGGACCACTGTACTCAGT	19	87	24.3032	21	13.9943	-	DNA-A	1559
vsiR1861	CGAAGGACCACTGTACTCAGT	21	1421	396.95	164	109.289	-	DNA-A	1559
vsiR1862	TCGAAGGACCACTGTACTCAGT	22	767	214.26	198	131.947	-	DNA-A	1559
vsiR1863	CTCGAAGGACCACTGTACTCAGT	23	7247	2024.43	2183	1454.74	-	DNA-A	1559
vsiR1864	TCTCGAAGGACCACTGTACTCAGT	24	86	24.0238	22	14.6607	-	DNA-A	1559
vsiR1865	CTCGAAGGATCACTGTACTCAGC	23	36	10.0565	17	11.3287	-	DNA-A	1559
vsiR1866	AGGACCACTGTACTCAGC	18	492	137.44	188	125.283	-	DNA-A	1559
vsiR1867	AAGGACCACTGTACTCAGC	19	426	119	181	120.618	-	DNA-A	1559
vsiR1868	CGAAGGACCACTGTACTCAGC	21	7141	1994.82	2186	1456.74	-	DNA-A	1559
vsiR1869	TCGAAGGACCACTGTACTCAGC	22	1799	502.55	768	511.793	-	DNA-A	1559
vsiR1870	CTCGAAGGACCACTGTACTCAGC	23	8732	2439.26	4300	2865.51	-	DNA-A	1559
vsiR1871	TCTCGAAGGACCACTGTACTCAGC	24	337	94.1399	202	134.612	-	DNA-A	1559
vsiR1872	NTCGAAGGACCACTGTACTCAGC	23	72	20.113	46	30.6542	-	DNA-A	1559
vsiR1873	CGAAGGACCACTGTACTCAGA	21	107	29.8901	19	12.6615	-	DNA-A	1559
vsiR1874	CTCGAAGGACCACTGTACTCAGA	23	153	42.7401	49	32.6534	-	DNA-A	1559
vsiR1875	CTCGAAGGATCACTGTACTCAG	22	51	14.2467	25	16.6599	-	DNA-A	1560
vsiR1876	CGAAGGACCACTGTACTCAG	20	522	145.82	49	32.6534	-	DNA-A	1560
vsiR1877	TCGAAGGACCACTGTACTCAG	21	1567	437.74	346	230.573	-	DNA-A	1560
vsiR1878	CTGAGTACAGTGGTCCTTCGA	21	210	58.6629	54	35.9854	+	DNA-A	1560
vsiR1879	CTCGAAGGACCACTGTACTCAG	22	8564	2392.33	2558	1704.64	-	DNA-A	1560
vsiR1880	CTGAGTACAGTGGTCCTTCGAG	22	268	74.865	58	38.651	+	DNA-A	1560
vsiR1881	TCTCGAAGGACCACTGTACTCAG	23	855	238.84	223	148.606	-	DNA-A	1560
vsiR1882	CTCTCGAAGGACCACTGTACTCAG	24	1118	312.31	1463	974.938	-	DNA-A	1560
vsiR1883	CTGAGTACAGTGGTCCTTCGAGAG	24	37	10.3358	28	18.6591	+	DNA-A	1560
vsiR1884	ACTCTCGAAGGACCACTGTACTCAG	25	94	26.2586	107	71.3044	-	DNA-A	1560
vsiR1885	NTCGAAGGACCACTGTACTCAG	22	67	18.7162	24	15.9935	-	DNA-A	1560
vsiR1886	CTCGAAGGACCACTGTACTCAA	22	223	62.2944	46	30.6542	-	DNA-A	1560
vsiR1887	CTCGAAGGACCACTGTACTCA	21	711	198.62	319	212.581	-	DNA-A	1561
vsiR1888	TGAGTACAGTGGTCCTTCGAG	21	660	184.37	140	93.2955	+	DNA-A	1561
vsiR1889	TCTCGAAGGACCACTGTACTCA	22	494	138	206	137.278	-	DNA-A	1561
vsiR1890	CTCTCGAAGGACCACTGTACTCA	23	170	47.489	162	107.956	-	DNA-A	1561
vsiR1891	TGAGTACAGTGGTCCTTCGAGAGT	24	140	39.1086	88	58.6429	+	DNA-A	1561
vsiR1892	ACTCTCGAAGGACCACTGTACTCA	24	44	12.2913	90	59.9757	-	DNA-A	1561
vsiR1893	CTCGAAGGACCACTGTACTT	20	137	38.2705	29	19.3255	-	DNA-A	1562
vsiR1894	TCTCGAAGGACCACTGTACTT	21	100	27.9347	26	17.3263	-	DNA-A	1562
vsiR1895	CTCTCGAAGGACCACTGTACTT	22	312	87.1563	68	45.315	-	DNA-A	1562
vsiR1896	ACTCTCGAAGGACCACTGTACTT	23	79	22.0684	28	18.6591	-	DNA-A	1562
vsiR1897	CACTCTCGAAGGACCACTGTACTT	24	92	25.6999	19	12.6615	-	DNA-A	1562
vsiR1898	CGAAGGACCACTGTACTC	18	139	38.8292	39	25.9895	-	DNA-A	1562
vsiR1899	TCGAAGGACCACTGTACTC	19	183	51.1205	43	28.6551	-	DNA-A	1562
vsiR1900	CTCGAAGGACCACTGTACTC	20	747	208.67	271	180.593	-	DNA-A	1562
vsiR1901	TCTCGAAGGACCACTGTACTC	21	431	120.4	192	127.948	-	DNA-A	1562
vsiR1902	CTCTCGAAGGACCACTGTACTC	22	399	111.46	212	141.276	-	DNA-A	1562
vsiR1903	GAGTACAGTGGTCCTTCGAGAGT	23	98	27.376	24	15.9935	+	DNA-A	1562
vsiR1904	GAGTACAGTGGTCCTTCGAGAGTG	24	226	63.1324	73	48.6469	+	DNA-A	1562
vsiR1905	CACTCTCGAAGGACCACTGTACTC	24	155	43.2988	36	23.9903	-	DNA-A	1562
vsiR1906	TCGAAGGACCACTGTACT	18	60	16.7608	28	18.6591	-	DNA-A	1563
vsiR1907	CTCGAAGGACCACTGTACT	19	224	62.5737	70	46.6478	-	DNA-A	1563
vsiR1908	AGTACAGTGGTCCTTCGAG	19	55	15.3641	20	13.3279	+	DNA-A	1563
vsiR1909	CTCTCGAAGGACCACTGTACT	21	371	103.64	145	96.6275	-	DNA-A	1563
vsiR1910	AGTACAGTGGTCCTTCGAGAG	21	325	90.7878	68	45.315	+	DNA-A	1563
vsiR1911	AGTACAGTGGTCCTTCGAGAGT	22	221	61.7357	60	39.9838	+	DNA-A	1563
vsiR1912	ACTCTCGAAGGACCACTGTACT	22	79	22.0684	68	45.315	-	DNA-A	1563
vsiR1913	CACTCTCGAAGGACCACTGTACT	23	394	110.06	190	126.615	-	DNA-A	1563
vsiR1914	AGTACAGTGGTCCTTCGAGAGTG	23	169	47.2096	46	30.6542	+	DNA-A	1563
vsiR1915	CTCTCGAAGGACCACTGTACC	21	100	27.9347	26	17.3263	-	DNA-A	1563
vsiR1916	ACTCTCGAAGGACCACTGTACC	22	109	30.4488	18	11.9951	-	DNA-A	1563
vsiR1917	CACTCTCGAAGGACCACTGTACC	23	707	197.5	72	47.9806	-	DNA-A	1563
vsiR1918	CACTCTCGAAGGACCACTGTACA	23	150	41.9021	31	20.6583	-	DNA-A	1563
vsiR1919	CTCTCGAAGGACCACTGTAC	20	36	10.0565	23	15.3271	-	DNA-A	1564
vsiR1920	ACTCTCGAAGGACCACTGTAC	21	109	30.4488	33	21.9911	-	DNA-A	1564
vsiR1921	CACTCTCGAAGGACCACTGTAC	22	552	154.2	185	123.283	-	DNA-A	1564
vsiR1922	TCACTCTCGAAGGACCACTGTAC	23	143	39.9466	32	21.3247	-	DNA-A	1564
vsiR1923	GTACAGTGGTCCTTCGAGAGTGA	23	70	19.5543	20	13.3279	+	DNA-A	1564
vsiR1924	CACTCTCGAAGGACCACTGTT	21	90	25.1412	28	18.6591	-	DNA-A	1565
vsiR1925	TCACTCTCGAAGGACCACTGTT	22	52	14.526	44	29.3214	-	DNA-A	1565
vsiR1926	CTCTCGAAGGACCACTGTA	19	37	10.3358	48	31.987	-	DNA-A	1565
vsiR1927	TACAGTGGTCCTTCGAGAGT	20	197	55.0314	66	43.9822	+	DNA-A	1565
vsiR1928	CACTCTCGAAGGACCACTGTA	21	1782	497.8	360	239.903	-	DNA-A	1565
vsiR1929	TACAGTGGTCCTTCGAGAGTG	21	683	190.79	242	161.268	+	DNA-A	1565
vsiR1930	TCACTCTCGAAGGACCACTGTA	22	724	202.25	278	185.258	-	DNA-A	1565
vsiR1931	TACAGTGGTCCTTCGAGAGTGA	22	288	80.4519	98	65.3069	+	DNA-A	1565
vsiR1932	ATCACTCTCGAAGGACCACTGTA	23	78	21.7891	24	15.9935	-	DNA-A	1565
vsiR1933	TACAGTGGTCCTTCGAGAGTGT	22	228	63.6911	39	25.9895	+	DNA-A	1565
vsiR1934	CTCTCGAAGGACCACTGT	18	119	33.2423	78	51.9789	-	DNA-A	1566
vsiR1935	ACTCTCGAAGGACCACTGT	19	145	40.5053	93	61.9749	-	DNA-A	1566
vsiR1936	CACTCTCGAAGGACCACTGT	20	1510	421.81	376	250.565	-	DNA-A	1566
vsiR1937	TCACTCTCGAAGGACCACTGT	21	20436	5708.74	5291	3525.9	-	DNA-A	1566
vsiR1938	ACAGTGGTCCTTCGAGAGTGA	21	530	148.05	136	90.6299	+	DNA-A	1566
vsiR1939	ATCACTCTCGAAGGACCACTGT	22	1349	376.84	570	379.846	-	DNA-A	1566
vsiR1940	CATCACTCTCGAAGGACCACTGT	23	230	64.2498	173	115.287	-	DNA-A	1566
vsiR1941	CCACTCTCGAAGGACCACTGT	21	61	17.0402	18	11.9951	-	DNA-A	1566
vsiR1942	NCACTCTCGAAGGACCACTGT	21	182	50.8412	46	30.6542	-	DNA-A	1566
vsiR1943	TCACTCTCGAAGGACCACTGG	21	1261	352.26	28	18.6591	-	DNA-A	1566
vsiR1944	TCACTCTCGAAGGACCACTGC	21	2100	586.63	230	153.271	-	DNA-A	1566
vsiR1945	ATCACTCTCGAAGGACCACTGC	22	139	38.8292	29	19.3255	-	DNA-A	1566
vsiR1946	TCACTCTCGAAGGACCACTGA	21	206	57.5455	35	23.3239	-	DNA-A	1566
vsiR1947	CATCACTCTCGAAGGACCACTT	22	94	26.2586	25	16.6599	-	DNA-A	1567
vsiR1948	CAGTGGTCCTTCGAGAGT	18	240	67.0433	72	47.9806	+	DNA-A	1567
vsiR1949	ACTCTCGAAGGACCACTG	18	95	26.538	35	23.3239	-	DNA-A	1567
vsiR1950	CACTCTCGAAGGACCACTG	19	390	108.95	101	67.3061	-	DNA-A	1567
vsiR1951	CAGTGGTCCTTCGAGAGTG	19	74	20.6717	48	31.987	+	DNA-A	1567
vsiR1952	TCACTCTCGAAGGACCACTG	20	2403	671.27	562	374.515	-	DNA-A	1567
vsiR1953	CAGTGGTCCTTCGAGAGTGA	20	272	75.9824	53	35.319	+	DNA-A	1567
vsiR1954	CAGTGGTCCTTCGAGAGTGAA	21	185	51.6792	31	20.6583	+	DNA-A	1567
vsiR1955	NTCACTCTCGAAGGACCACTG	21	89	24.8619	22	14.6607	-	DNA-A	1567
vsiR1956	ATCACTCTCGAAGGACCACTG	21	9851	2751.85	2799	1865.24	-	DNA-A	1567
vsiR1957	CAGTGGTCCTTCGAGAGTGAT	21	290	81.0106	63	41.983	+	DNA-A	1567
vsiR1958	CATCACTCTCGAAGGACCACTG	22	12236	3418.09	4749	3164.72	-	DNA-A	1567
vsiR1959	CAGTGGTCCTTCGAGAGTGATG	22	236	65.9259	109	72.6372	+	DNA-A	1567
vsiR1960	TCATCACTCTCGAAGGACCACTG	23	571	159.51	228	151.938	-	DNA-A	1567
vsiR1961	CAGTGGTCCTTCGAGAGTGATGA	23	406	113.41	244	162.601	+	DNA-A	1567
vsiR1962	TTCATCACTCTCGAAGGACCACTG	24	192	53.6346	178	118.619	-	DNA-A	1567
vsiR1963	NATCACTCTCGAAGGACCACTG	22	109	30.4488	46	30.6542	-	DNA-A	1567
vsiR1964	CAGTGGTCCTTCGAGAGTGC	20	165	46.0923	20	13.3279	+	DNA-A	1567
vsiR1965	CAGTGGTCCTTCGAGAGTGT	20	1772	495	390	259.895	+	DNA-A	1567
vsiR1966	CAGTGGTCCTTCGAGAGTGTT	21	169	47.2096	19	12.6615	+	DNA-A	1567
vsiR1967	ATCACTCTCGAAGGACCACTA	21	361	100.84	58	38.651	-	DNA-A	1567
vsiR1968	CATCACTCTCGAAGGACCACTA	22	396	110.62	75	49.9797	-	DNA-A	1567
vsiR1969	CACTCTCGAAGGACCACT	18	473	132.13	143	95.2947	-	DNA-A	1568
vsiR1970	TCACTCTCGAAGGACCACT	19	369	103.08	116	77.302	-	DNA-A	1568
vsiR1971	ATCACTCTCGAAGGACCACT	20	164	45.8129	40	26.6559	-	DNA-A	1568
vsiR1972	CATCACTCTCGAAGGACCACT	21	185	51.6792	62	41.3166	-	DNA-A	1568
vsiR1973	AGTGGTCCTTCGAGAGTGATGAA	23	127	35.4771	77	51.3125	+	DNA-A	1568
vsiR1974	AGTGGTCCTTCGAGAGTGATGAAG	24	38	10.6152	38	25.3231	+	DNA-A	1568
vsiR1975	TCATCACTCTCGAAGGACCAT	21	320	89.391	19	12.6615	-	DNA-A	1569
vsiR1976	ATCACTCTCGAAGGACCAC	19	120	33.5216	25	16.6599	-	DNA-A	1569
vsiR1977	CATCACTCTCGAAGGACCAC	20	134	37.4325	56	37.3182	-	DNA-A	1569
vsiR1978	TCATCACTCTCGAAGGACCAC	21	3219	899.22	350	233.239	-	DNA-A	1569
vsiR1979	GTGGTCCTTCGAGAGTGATGA	21	40	11.1739	17	11.3287	+	DNA-A	1569
vsiR1980	TTCATCACTCTCGAAGGACCAC	22	764	213.42	132	87.9643	-	DNA-A	1569
vsiR1981	TGGTCCTTCGAGAGTGATGAA	21	918	256.44	326	217.245	+	DNA-A	1570
vsiR1982	TTCATCACTCTCGAAGGACCA	21	208	58.1042	57	37.9846	-	DNA-A	1570
vsiR1983	CATCACTCTCGAAGGACC	18	88	24.5825	60	39.9838	-	DNA-A	1571
vsiR1984	TCATCACTCTCGAAGGACC	19	79	22.0684	22	14.6607	-	DNA-A	1571
vsiR1985	TTCATCACTCTCGAAGGACC	20	180	50.2825	55	36.6518	-	DNA-A	1571
vsiR1986	ATGCGATCTTCATCACTCTCGATT	24	53	14.8054	57	37.9846	-	DNA-A	1575
vsiR1987	CGATCTTCATCACTCTCGAAT	21	133	37.1532	75	49.9797	-	DNA-A	1575
vsiR1988	TGCGATCTTCATCACTCTCGAAT	23	299	83.5248	194	129.281	-	DNA-A	1575
vsiR1989	CGATCTTCATCACTCTCGAAG	21	106	29.6108	42	27.9887	-	DNA-A	1575
vsiR1990	TGCGATCTTCATCACTCTCGAAG	23	140	39.1086	32	21.3247	-	DNA-A	1575
vsiR1991	CGATCTTCATCACTCTCGAAA	21	40	11.1739	22	14.6607	-	DNA-A	1575
vsiR1992	TGCGATCTTCATCACTCTCGAAA	23	89	24.8619	60	39.9838	-	DNA-A	1575
vsiR1993	CGATCTTCATCACTCTCGAT	20	165	46.0923	41	27.3223	-	DNA-A	1576
vsiR1994	TGCGATCTTCATCACTCTCGAT	22	2975	831.06	642	427.827	-	DNA-A	1576
vsiR1995	ATGCGATCTTCATCACTCTCGAT	23	231	64.5292	78	51.9789	-	DNA-A	1576
vsiR1996	CGATCTTCATCACTCTCGAC	20	75	20.951	21	13.9943	-	DNA-A	1576
vsiR1997	TGCGATCTTCATCACTCTCGAC	22	313	87.4356	30	19.9919	-	DNA-A	1576
vsiR1998	CGATCTTCATCACTCTCGAA	20	543	151.69	167	111.288	-	DNA-A	1576
[truncated: 2,738 more rows]

## Sheet: Table S3
Table S2 vsiRNA targets list
vsiRNA ID	Target ID
vsiR0001	DW489603.1
vsiR0007	Contig1496
vsiR0008	Contig1496
vsiR0008	Contig27369
vsiR0008	HO101341.1
vsiR0008	AW187788.1
vsiR0013	ES830054.1
vsiR0013	ES829518.1
vsiR0014	Contig5670
vsiR0036	DW500883.1
vsiR0036	EV498395.1
vsiR0037	DW500883.1
vsiR0037	EV498395.1
vsiR0040	DW500883.1
vsiR0040	EV498395.1
vsiR0044	ES813370.1
vsiR0045	ES813370.1
vsiR0046	ES813370.1
vsiR0062	Contig1684
vsiR0062	DR462491.1
vsiR0064	ES847729.1
vsiR0069	EV488179.1
vsiR0072	AI055274.1
vsiR0075	JK701424.1
vsiR0078	Contig28772
vsiR0081	ES822054.1
vsiR0081	DT570691.1
vsiR0083	DT570691.1
vsiR0102	DR457690.1
vsiR0103	ES836669.1
vsiR0104	Contig19228
vsiR0104	DW496218.1
vsiR0104	ES829400.1
vsiR0104	DT048234.1
vsiR0104	DR458006.1
vsiR0106	Contig19228
vsiR0106	DW496218.1
vsiR0106	ES829400.1
vsiR0106	DR458006.1
vsiR0108	Contig19228
vsiR0108	DW496218.1
vsiR0108	ES829400.1
vsiR0108	DR458006.1
vsiR0109	JZ116370.1
vsiR0110	JZ116370.1
vsiR0111	JZ369311.1
vsiR0113	Contig14345
vsiR0113	HO104260.1
vsiR0113	JK702640.1
vsiR0114	Contig14345
vsiR0114	HO104260.1
vsiR0114	JK702640.1
vsiR0156	Contig13832
vsiR0156	Contig1978
vsiR0156	ES840082.1
vsiR0156	ES843180.1
vsiR0157	Contig13832
vsiR0164	Contig21501
vsiR0169	DR453706.1
vsiR0188	DW502563.1
vsiR0195	Contig1531
vsiR0195	Contig20522
vsiR0195	Contig8147
vsiR0195	DR462565.1
vsiR0198	Contig24321
vsiR0198	Contig8470
vsiR0198	EX164654.1
vsiR0198	ES810597.1
vsiR0201	Contig18716
vsiR0201	Contig25000
vsiR0204	Contig25000
vsiR0204	Contig6851
vsiR0206	Contig8912
vsiR0207	Contig8912
vsiR0208	Contig8912
vsiR0210	Contig8673
vsiR0210	Contig8912
vsiR0210	ES809043.1
vsiR0210	DV437896.1
vsiR0211	ES824103.1
vsiR0214	ES792134.1
vsiR0217	Contig19309
vsiR0217	DW506115.1
vsiR0217	DW515209.1
vsiR0217	JK702766.1
vsiR0217	JK696857.1
vsiR0219	ES815929.1
vsiR0219	ES848171.1
vsiR0219	ES795733.1
vsiR0219	ES798877.1
vsiR0219	ES840428.1
vsiR0224	ES825434.1
vsiR0224	AI055033.1
vsiR0232	ES826802.1
vsiR0232	DT048786.1
vsiR0238	Contig10997
vsiR0239	Contig10997
vsiR0242	ES828113.1
vsiR0248	ES805629.1
vsiR0249	Contig18547
vsiR0249	Contig27939
vsiR0249	DW520418.1
vsiR0249	ES844734.1
vsiR0253	Contig28039
vsiR0267	DT052766.1
vsiR0268	DT052766.1
vsiR0269	DW501586.1
vsiR0269	DT052766.1
vsiR0269	DT467509.1
vsiR0271	DT052766.1
vsiR0272	DW501586.1
vsiR0272	DT052766.1
vsiR0272	DT467509.1
vsiR0272	DR453845.1
vsiR0276	DT052766.1
vsiR0278	Contig14068
vsiR0278	Contig24758
vsiR0278	DW501586.1
vsiR0278	DW520601.1
vsiR0278	DT052766.1
vsiR0278	DT467509.1
vsiR0278	DR453845.1
vsiR0279	DT052766.1
vsiR0288	Contig25540
vsiR0290	Contig25540
vsiR0295	DW501715.1
vsiR0299	Contig2992
vsiR0299	EV491322.1
vsiR0308	DT573004.1
vsiR0314	DT566056.1
vsiR0314	JK695607.1
vsiR0315	DT566056.1
vsiR0315	JK695607.1
vsiR0318	Contig19483
vsiR0319	Contig17152
vsiR0319	Contig19483
vsiR0319	Contig3842
vsiR0319	Contig5467
vsiR0319	Contig5769
vsiR0319	ES801367.1
vsiR0319	ES825068.1
vsiR0319	DT465949.1
vsiR0319	DR453597.1
vsiR0319	JK695607.1
vsiR0320	Contig19483
vsiR0320	Contig3842
vsiR0320	Contig5769
vsiR0320	DR453597.1
vsiR0320	JK695607.1
vsiR0321	Contig19483
vsiR0321	Contig3842
vsiR0321	Contig5769
vsiR0321	DR453597.1
vsiR0322	Contig19483
vsiR0322	Contig3842
vsiR0322	Contig5769
vsiR0322	DR453597.1
vsiR0323	DT527468.1
vsiR0323	DV849610.1
vsiR0325	DT527468.1
vsiR0325	DV849610.1
vsiR0326	DV849610.1
vsiR0327	Contig2946
vsiR0327	Contig3842
vsiR0327	Contig5769
vsiR0327	DW505412.1
vsiR0327	ES807114.1
vsiR0327	AI054528.1
vsiR0327	JZ374210.1
vsiR0327	DR453597.1
vsiR0328	DV849610.1
vsiR0329	Contig3842
vsiR0329	Contig5769
vsiR0329	DR453597.1
vsiR0333	Contig26326
vsiR0333	ES806866.1
vsiR0333	AI055392.1
vsiR0333	DT527468.1
vsiR0333	DV849610.1
vsiR0334	Contig2751
vsiR0334	Contig3842
vsiR0334	Contig5769
vsiR0334	ES829900.1
vsiR0334	DN803402.1
vsiR0334	DR453597.1
vsiR0337	Contig8957
vsiR0339	Contig8957
vsiR0339	DT527468.1
vsiR0339	DR459104.1
vsiR0341	Contig26326
vsiR0341	Contig8957
vsiR0341	DW500688.1
vsiR0341	ES806866.1
vsiR0341	AI055392.1
vsiR0341	DT527468.1
vsiR0341	DV849610.1
vsiR0342	Contig19655
vsiR0342	Contig26326
vsiR0342	Contig8957
vsiR0342	ES806866.1
vsiR0342	EX171560.1
vsiR0342	ES840539.1
vsiR0342	ES840368.1
vsiR0342	AI055392.1
vsiR0342	JZ373247.1
vsiR0342	DR459104.1
vsiR0343	Contig8957
vsiR0344	Contig8957
vsiR0351	Contig19655
vsiR0351	Contig8957
vsiR0351	EX171560.1
vsiR0351	ES840539.1
vsiR0351	ES840368.1
vsiR0351	JZ373247.1
vsiR0352	ES846548.1
vsiR0355	Contig19655
vsiR0355	EX171560.1
vsiR0355	ES846548.1
vsiR0355	ES840539.1
vsiR0355	ES840368.1
vsiR0355	JZ373247.1
vsiR0362	ES811364.1
vsiR0363	Contig8070
vsiR0363	ES792869.1
vsiR0363	ES846548.1
vsiR0363	JZ377286.1
vsiR0364	Contig1667
vsiR0364	ES811364.1
vsiR0367	ES844133.1
vsiR0367	ES851430.1
vsiR0368	ES844133.1
vsiR0372	Contig19548
vsiR0372	Contig26655
vsiR0372	EV491764.1
vsiR0372	ES844133.1
vsiR0372	ES846753.1
vsiR0372	EX164388.1
vsiR0372	EX171388.1
vsiR0373	ES844133.1
vsiR0373	EX164388.1
vsiR0374	ES844133.1
vsiR0375	ES811364.1
vsiR0377	ES811364.1
vsiR0378	ES811364.1
vsiR0379	Contig10247
vsiR0379	Contig1525
vsiR0379	Contig19548
vsiR0379	Contig22439
vsiR0379	Contig26655
vsiR0379	Contig5755
vsiR0379	Contig6794
vsiR0379	DW503455.1
vsiR0379	DW506548.1
vsiR0379	ES847940.1
vsiR0379	ES799657.1
vsiR0379	ES797276.1
vsiR0379	EV491764.1
vsiR0379	ES844133.1
vsiR0379	EV492404.1
vsiR0379	ES846753.1
vsiR0379	EX164388.1
vsiR0379	ES849346.1
vsiR0379	EX171388.1
vsiR0379	JZ114385.1
vsiR0379	DR452384.1
vsiR0379	DR454566.1
vsiR0379	DR457992.1
vsiR0379	DR461262.1
vsiR0379	JK700158.1
vsiR0380	Contig19548
vsiR0380	DW503455.1
vsiR0380	ES847940.1
vsiR0380	ES799657.1
vsiR0380	EV491764.1
vsiR0380	ES844133.1
vsiR0380	DR452384.1
vsiR0382	ES811364.1
vsiR0385	ES811364.1
vsiR0388	Contig12168
vsiR0388	Contig19548
vsiR0388	EV491764.1
vsiR0389	Contig12168
vsiR0389	Contig13223
vsiR0389	Contig14057
vsiR0389	Contig19548
vsiR0389	Contig27171
vsiR0389	Contig6125
vsiR0389	Contig97
vsiR0389	Contig9833
vsiR0389	DW491059.1
vsiR0389	DW502215.1
vsiR0389	ES799941.1
vsiR0389	ES806631.1
vsiR0389	ES847940.1
vsiR0389	ES799657.1
vsiR0389	ES810929.1
vsiR0389	ES800387.1
vsiR0389	EV491764.1
vsiR0389	ES819263.1
vsiR0389	ES848105.1
vsiR0389	ES850527.1
vsiR0389	ES848523.1
vsiR0389	ES807700.1
vsiR0389	EX166742.1
vsiR0389	ES814355.1
vsiR0389	ES829423.1
vsiR0389	ES812917.1
vsiR0389	ES837408.1
vsiR0389	EY197242.1
vsiR0389	JG450830.1
vsiR0389	HO111268.1
vsiR0389	AI729552.1
vsiR0389	DT049521.1
vsiR0389	DT466452.1
vsiR0389	DV438012.1
vsiR0389	DR452384.1
vsiR0389	DR459506.1
vsiR0389	JK703298.1
vsiR0390	Contig12168
vsiR0390	Contig14057
vsiR0390	Contig19548
vsiR0390	Contig97
vsiR0390	Contig9833
vsiR0390	DW502215.1
vsiR0390	ES799941.1
vsiR0390	ES847940.1
vsiR0390	ES799657.1
vsiR0390	ES800387.1
vsiR0390	EV491764.1
vsiR0390	ES819263.1
vsiR0390	ES848105.1
vsiR0390	ES850527.1
vsiR0390	ES848523.1
vsiR0390	ES807700.1
vsiR0390	ES814355.1
vsiR0390	EY197242.1
vsiR0390	JG450830.1
vsiR0390	DT049521.1
vsiR0390	DR452384.1
vsiR0390	DR459506.1
vsiR0391	Contig12168
vsiR0391	Contig14057
vsiR0391	Contig19548
vsiR0391	DW502215.1
vsiR0391	ES799941.1
vsiR0391	ES799657.1
vsiR0391	ES800387.1
vsiR0391	EV491764.1
vsiR0391	ES819263.1
vsiR0391	ES850527.1
vsiR0391	ES848523.1
vsiR0391	ES814355.1
vsiR0391	EY197242.1
vsiR0391	JG450830.1
vsiR0391	DR459506.1
vsiR0392	Contig12168
vsiR0392	Contig14057
vsiR0392	Contig19548
vsiR0392	DW502215.1
vsiR0392	ES799941.1
vsiR0392	ES800387.1
vsiR0392	EV491764.1
vsiR0392	ES819263.1
vsiR0392	ES848523.1
vsiR0392	ES814355.1
vsiR0392	EY197242.1
vsiR0392	JG450830.1
vsiR0393	Contig12168
vsiR0393	Contig14057
vsiR0393	DW502215.1
vsiR0393	ES799941.1
vsiR0393	ES800387.1
vsiR0393	ES819263.1
vsiR0393	ES848523.1
vsiR0393	ES814355.1
vsiR0393	EY197242.1
vsiR0393	JG450830.1
vsiR0394	Contig12168
vsiR0394	Contig14057
vsiR0394	DW502215.1
vsiR0394	ES799941.1
vsiR0394	ES817190.1
vsiR0394	ES800387.1
vsiR0394	ES819263.1
vsiR0394	ES848523.1
vsiR0394	ES814355.1
vsiR0394	EY197242.1
vsiR0394	JG450830.1
vsiR0394	DT460989.1
vsiR0394	JZ375945.1
vsiR0395	Contig12168
vsiR0395	Contig14057
vsiR0395	DW492979.1
vsiR0395	DW502215.1
vsiR0395	ES799892.1
vsiR0395	ES799941.1
vsiR0395	ES819263.1
vsiR0395	ES848523.1
vsiR0395	JG450830.1
vsiR0395	DT460989.1
vsiR0395	DT560975.1
vsiR0395	DT569737.1
vsiR0395	JZ375945.1
vsiR0395	DR461746.1
vsiR0396	Contig12168
vsiR0396	Contig1595
vsiR0396	HO103799.1
vsiR0396	JK700860.1
vsiR0397	Contig12168
vsiR0398	ES796815.1
vsiR0398	HO103799.1
vsiR0400	Contig7695
vsiR0400	DW239885.1
vsiR0400	ES830722.1
vsiR0400	ES806332.1
vsiR0400	ES815488.1
vsiR0400	ES796815.1
vsiR0400	HO103799.1
vsiR0400	JK697182.1
vsiR0400	JK697653.1
vsiR0401	DW239885.1
vsiR0401	ES815488.1
vsiR0401	ES796815.1
vsiR0401	HO103799.1
vsiR0401	JK697182.1
vsiR0401	JK697653.1
vsiR0402	ES796815.1
vsiR0437	ES824985.1
vsiR0439	Contig2579
vsiR0440	Contig2579
vsiR0440	ES815608.1
vsiR0445	Contig17542
vsiR0449	Contig17542
vsiR0450	ES815608.1
vsiR0459	Contig17542
vsiR0459	ES826143.1
vsiR0459	ES797405.1
vsiR0461	Contig16096
vsiR0461	ES824108.1
vsiR0461	ES797405.1
vsiR0462	ES824985.1
vsiR0463	Contig16096
vsiR0463	Contig2579
vsiR0463	Contig4082
vsiR0463	ES824108.1
vsiR0463	ES797405.1
vsiR0464	Contig2579
vsiR0464	ES815608.1
vsiR0466	DT569736.1
vsiR0468	DT569736.1
vsiR0475	Contig17542
vsiR0477	Contig16096
vsiR0477	ES811964.1
vsiR0477	ES824108.1
vsiR0477	ES797405.1
vsiR0480	Contig16096
vsiR0480	ES821253.1
vsiR0480	ES824108.1
vsiR0480	ES826143.1
vsiR0480	ES797405.1
vsiR0481	ES797405.1
vsiR0482	Contig16096
vsiR0482	ES821253.1
vsiR0482	ES824108.1
vsiR0482	ES797405.1
vsiR0482	JZ377667.1
vsiR0483	Contig16096
vsiR0483	ES824108.1
vsiR0484	ES824985.1
vsiR0485	ES816104.1
vsiR0487	Contig16096
vsiR0487	Contig17542
vsiR0487	Contig17834
vsiR0487	Contig22396
vsiR0487	Contig2579
vsiR0487	Contig4082
vsiR0487	Contig4422
vsiR0487	DW520650.1
vsiR0487	EV484373.1
vsiR0487	EX171022.1
vsiR0487	ES806137.1
vsiR0487	ES824108.1
vsiR0487	ES797405.1
vsiR0487	ES826694.1
vsiR0487	CA993800.1
vsiR0487	JZ381978.1
vsiR0487	DR453224.1
vsiR0488	Contig16096
vsiR0488	Contig17542
vsiR0488	Contig17834
vsiR0488	Contig2579
vsiR0488	ES806137.1
vsiR0488	ES824108.1
vsiR0488	ES815608.1
vsiR0488	ES826143.1
vsiR0488	ES797405.1
vsiR0488	CA993800.1
vsiR0489	Contig16096
vsiR0489	Contig17542
vsiR0489	ES824108.1
vsiR0489	ES826143.1
vsiR0489	ES797405.1
vsiR0491	DT569736.1
vsiR0493	DT569736.1
vsiR0495	Contig16096
vsiR0495	Contig17542
vsiR0495	ES824108.1
vsiR0495	ES826143.1
vsiR0495	ES797405.1
vsiR0496	Contig17542
vsiR0499	ES806137.1
vsiR0501	Contig17542
vsiR0504	Contig16096
vsiR0504	Contig17542
vsiR0504	ES821253.1
vsiR0504	ES811964.1
vsiR0504	ES824108.1
vsiR0504	ES826143.1
vsiR0504	ES797405.1
vsiR0504	JZ377667.1
vsiR0505	Contig16096
vsiR0505	ES824108.1
vsiR0505	ES797405.1
vsiR0507	DT569736.1
vsiR0509	Contig1092
vsiR0509	Contig16096
vsiR0509	Contig17542
vsiR0509	Contig27488
vsiR0509	DW502435.1
vsiR0509	ES821253.1
vsiR0509	ES824108.1
vsiR0509	ES826143.1
vsiR0509	ES797405.1
vsiR0509	JZ377667.1
vsiR0510	Contig16096
vsiR0510	ES821253.1
vsiR0510	ES824108.1
vsiR0512	Contig16096
vsiR0512	ES791949.1
vsiR0512	ES824108.1
vsiR0512	EX164717.1
vsiR0512	JG453759.1
vsiR0514	Contig1092
vsiR0514	Contig16096
vsiR0514	Contig17542
vsiR0514	Contig27488
vsiR0514	DW502435.1
vsiR0514	ES821253.1
vsiR0514	ES811964.1
vsiR0514	ES824108.1
vsiR0514	ES815608.1
vsiR0514	ES826143.1
vsiR0514	ES797405.1
vsiR0514	JZ377667.1
vsiR0515	Contig16096
vsiR0515	ES821253.1
vsiR0515	ES791949.1
vsiR0515	ES824108.1
vsiR0515	ES826143.1
vsiR0515	ES797405.1
vsiR0515	EX164717.1
vsiR0515	JG453759.1
vsiR0520	Contig16096
vsiR0520	Contig17542
vsiR0520	ES821253.1
vsiR0520	ES791949.1
vsiR0520	ES808514.1
vsiR0520	EV482183.1
vsiR0520	ES824108.1
vsiR0520	ES826143.1
vsiR0520	ES824985.1
vsiR0520	ES797405.1
vsiR0520	EX164717.1
vsiR0520	JG453759.1
vsiR0520	JZ377667.1
vsiR0521	ES808514.1
vsiR0532	ES810420.1
vsiR0540	Contig19606
vsiR0540	EV488631.1
vsiR0540	ES836413.1
vsiR0540	ES810420.1
vsiR0540	ES824112.1
vsiR0540	ES852339.1
vsiR0540	ES844679.1
vsiR0540	EX166104.1
vsiR0540	ES804923.1
vsiR0542	Contig19606
vsiR0542	EV488631.1
vsiR0542	ES836413.1
vsiR0542	ES810420.1
vsiR0542	ES824112.1
vsiR0542	ES852339.1
vsiR0542	ES844679.1
vsiR0542	EX166104.1
vsiR0542	ES804923.1
vsiR0543	EX172690.1
vsiR0543	DT569317.1
vsiR0543	DN827024.1
vsiR0544	DT569317.1
vsiR0544	DN827024.1
vsiR0554	Contig744
vsiR0554	Contig8542
vsiR0554	ES805552.1
vsiR0554	EX172690.1
vsiR0554	DT569317.1
vsiR0554	DN827024.1
vsiR0555	EX172690.1
vsiR0555	DT569317.1
vsiR0555	DN827024.1
vsiR0556	Contig19606
vsiR0556	EV488631.1
vsiR0556	ES836413.1
vsiR0556	ES824112.1
vsiR0556	ES852339.1
vsiR0556	ES844679.1
vsiR0556	EX166104.1
vsiR0556	ES804923.1
vsiR0557	DT569317.1
vsiR0558	DT569317.1
vsiR0561	DT569317.1
vsiR0562	DT569317.1
vsiR0565	DT569317.1
vsiR0574	DT569317.1
vsiR0575	DT569317.1
vsiR0576	EX172690.1
vsiR0576	DT569317.1
vsiR0576	DN827024.1
vsiR0594	Contig20593
vsiR0654	AJ513107.1
vsiR0654	DR456319.1
vsiR0656	AJ513447.1
vsiR0659	DR456319.1
vsiR0662	AJ513133.1
vsiR0663	AJ513107.1
vsiR0676	AJ513133.1
vsiR0676	AJ513161.1
vsiR0676	AJ513447.1
vsiR0677	AJ513133.1
vsiR0677	AJ513161.1
vsiR0677	AJ513447.1
vsiR0679	DT467934.1
vsiR0682	AJ513447.1
vsiR0691	DT467934.1
vsiR0692	DT467934.1
vsiR0693	AJ513107.1
vsiR0693	AJ513133.1
vsiR0693	AJ513161.1
vsiR0693	AJ513447.1
vsiR0693	DR453098.1
vsiR0693	DR456319.1
vsiR0694	AJ513107.1
vsiR0694	AJ513133.1
vsiR0694	AJ513161.1
vsiR0694	AJ513447.1
vsiR0694	DR453098.1
vsiR0695	AJ513133.1
vsiR0695	AJ513161.1
vsiR0695	AJ513447.1
vsiR0696	AJ513133.1
vsiR0696	AJ513161.1
vsiR0696	AJ513447.1
vsiR0700	Contig6745
vsiR0702	Contig6745
vsiR0718	Contig5463
vsiR0724	ES814808.1
vsiR0725	ES814808.1
vsiR0728	Contig16371
vsiR0728	Contig19794
vsiR0728	Contig28100
vsiR0728	Contig7264
vsiR0728	DW503367.1
vsiR0728	ES807133.1
vsiR0728	ES795651.1
vsiR0728	ES841553.1
vsiR0728	ES814808.1
vsiR0728	ES844242.1
vsiR0728	DR457751.1
vsiR0729	ES807133.1
vsiR0729	ES814808.1
vsiR0730	ES814808.1
vsiR0737	ES807133.1
vsiR0737	ES814808.1
vsiR0739	Contig27520
vsiR0739	ES820192.1
vsiR0739	ES842701.1
vsiR0739	ES843526.1
vsiR0739	ES815114.1
vsiR0740	ES842701.1
vsiR0741	Contig27520
vsiR0741	DW492670.1
vsiR0741	ES822264.1
vsiR0741	ES820192.1
vsiR0741	ES842701.1
vsiR0741	ES815114.1
vsiR0742	ES842701.1
vsiR0742	ES815114.1
vsiR0743	ES842701.1
vsiR0743	ES815114.1
vsiR0748	Contig2423
vsiR0748	ES811141.1
vsiR0757	ES812284.1
vsiR0757	ES842640.1
vsiR0759	ES812284.1
vsiR0759	ES842640.1
vsiR0762	ES812284.1
vsiR0762	ES842640.1
vsiR0763	Contig20142
vsiR0764	ES812284.1
vsiR0764	ES842640.1
vsiR0765	ES812284.1
vsiR0765	ES842640.1
vsiR0766	Contig20142
vsiR0766	ES812284.1
vsiR0766	ES842640.1
vsiR0770	Contig17284
vsiR0770	DW238064.1
vsiR0770	DW477972.1
vsiR0770	ES812284.1
vsiR0770	ES842640.1
vsiR0771	Contig17284
vsiR0771	Contig20142
vsiR0771	ES812284.1
vsiR0771	ES842640.1
vsiR0771	ES839596.1
vsiR0771	DT455639.1
vsiR0782	Contig17284
vsiR0782	Contig18521
vsiR0782	Contig20142
vsiR0782	Contig22224
vsiR0782	ES812284.1
vsiR0782	ES842640.1
vsiR0782	ES839596.1
vsiR0782	DT455639.1
vsiR0784	Contig28123
vsiR0784	Contig8275
vsiR0784	Contig8875
vsiR0784	ES829515.1
vsiR0801	EX166974.1
vsiR0804	Contig9951
vsiR0806	Contig9951
vsiR0807	Contig9951
vsiR0810	Contig9951
vsiR0811	Contig9951
vsiR0813	Contig6767
vsiR0813	JK704222.1
vsiR0814	Contig3929
vsiR0814	ES821557.1
vsiR0814	DN801316.1
vsiR0818	Contig3929
vsiR0818	Contig6767
vsiR0818	ES821557.1
vsiR0818	HO106760.1
vsiR0818	JZ112747.1
vsiR0818	DN801316.1
vsiR0818	JK704222.1
vsiR0822	Contig23129
vsiR0822	Contig9951
vsiR0829	Contig15875
vsiR0829	Contig23129
vsiR0829	Contig25621
vsiR0829	Contig28172
vsiR0829	Contig2973
vsiR0829	Contig9951
vsiR0829	ES839897.1
vsiR0829	ES805610.1
vsiR0829	ES820530.1
vsiR0829	CD486250.1
vsiR0830	Contig25621
vsiR0830	ES820530.1
vsiR0845	ES820530.1
vsiR0847	EX169448.1
vsiR0847	ES808174.1
vsiR0860	DR461349.1
vsiR0861	Contig19341
vsiR0861	DW506786.1
vsiR0861	DW506786.1
vsiR0861	ES819752.1
vsiR0861	EX169645.1
vsiR0864	Contig18896
vsiR0864	Contig19341
vsiR0864	DW492069.1
vsiR0864	DW506786.1
vsiR0864	DW506786.1
vsiR0864	ES819752.1
vsiR0864	EX169645.1
vsiR0866	ES828863.1
vsiR0869	DW514572.1
vsiR0869	ES828863.1
vsiR0870	ES828863.1
vsiR0880	Contig14687
vsiR0880	Contig22996
vsiR0880	Contig2506
vsiR0880	Contig4435
vsiR0880	Contig8294
vsiR0880	Contig8609
vsiR0880	DW497225.1
vsiR0880	DW508059.1
vsiR0880	ES822606.1
vsiR0880	ES805754.1
vsiR0880	ES825835.1
vsiR0880	EX165656.1
vsiR0880	ES831419.1
vsiR0880	ES851497.1
vsiR0880	ES818459.1
vsiR0880	ES850793.1
vsiR0880	ES851579.1
vsiR0880	ES809876.1
vsiR0880	EX166435.1
vsiR0880	ES796571.1
vsiR0880	ES798943.1
vsiR0880	ES845218.1
vsiR0880	EX172330.1
vsiR0880	ES806576.1
vsiR0880	ES793180.1
vsiR0880	CA993441.1
vsiR0880	JG451840.1
vsiR0880	HO104778.1
vsiR0880	HO102783.1
vsiR0880	JZ381946.1
vsiR0880	JK704020.1
vsiR0880	JK699185.1
vsiR0881	Contig2506
vsiR0881	Contig4435
vsiR0881	Contig8294
vsiR0881	Contig8609
vsiR0881	ES825835.1
vsiR0881	ES809876.1
vsiR0881	EX172330.1
vsiR0881	ES806576.1
vsiR0882	Contig8294
vsiR0882	ES825835.1
vsiR0882	EX172330.1
vsiR0882	ES806576.1
vsiR0883	Contig8294
vsiR0883	Contig8609
vsiR0883	ES825835.1
vsiR0883	ES809876.1
vsiR0883	EX172330.1
vsiR0883	ES806576.1
vsiR0898	Contig1377
vsiR0898	Contig20577
vsiR0898	Contig2506
vsiR0898	Contig4435
vsiR0898	Contig8294
vsiR0898	Contig8609
vsiR0898	ES805754.1
vsiR0898	ES825835.1
vsiR0898	ES851497.1
vsiR0898	ES851579.1
vsiR0898	ES809876.1
vsiR0898	EX166435.1
vsiR0898	ES798943.1
vsiR0898	ES803838.1
vsiR0898	ES845218.1
vsiR0898	EX172330.1
vsiR0898	ES806576.1
vsiR0898	ES793180.1
vsiR0898	HO100278.1
vsiR0898	JZ381946.1
vsiR0898	DY985193.1
vsiR0898	JK702758.1
vsiR0898	JK695130.1
vsiR0899	Contig8294
vsiR0899	Contig8609
vsiR0899	ES825835.1
vsiR0899	ES809876.1
vsiR0899	EX172330.1
vsiR0899	ES806576.1
vsiR0900	Contig8609
vsiR0900	ES809876.1
vsiR0910	DN827784.1
vsiR0919	Contig26332
vsiR0919	Contig2769
vsiR0919	EX169218.1
vsiR0924	Contig26332
vsiR0924	Contig2769
vsiR0924	EX169218.1
vsiR0925	Contig26332
vsiR0925	Contig2769
vsiR0925	EX169218.1
vsiR0926	Contig26332
vsiR0926	Contig2769
vsiR0926	EX169218.1
vsiR0927	Contig26332
vsiR0928	Contig26332
vsiR0928	Contig2769
vsiR0928	EX169218.1
vsiR0930	Contig26332
vsiR0931	Contig2769
vsiR0931	EX169218.1
vsiR0934	Contig13621
vsiR0934	Contig26332
vsiR0934	Contig27516
vsiR0934	Contig2769
vsiR0934	Contig430
vsiR0934	DW513426.1
vsiR0934	DW520556.1
vsiR0934	ES807878.1
vsiR0934	ES822705.1
vsiR0934	EX169218.1
vsiR0934	DR457986.1
vsiR0935	Contig26332
vsiR0935	Contig2769
vsiR0935	DW513426.1
vsiR0935	DW520556.1
vsiR0935	ES807878.1
vsiR0935	EX169218.1
vsiR0935	DR457986.1
vsiR0936	Contig26332
vsiR0936	Contig2769
vsiR0936	DW520556.1
vsiR0936	EX169218.1
vsiR0937	Contig26332
vsiR0938	Contig2769
vsiR0938	EX169218.1
vsiR0943	Contig16735
vsiR0943	Contig17716
vsiR0943	Contig20698
vsiR0943	Contig27516
vsiR0943	Contig2769
vsiR0943	Contig28722
vsiR0943	Contig9409
vsiR0943	DW483502.1
vsiR0943	DW513426.1
vsiR0943	DW520556.1
vsiR0943	ES819573.1
vsiR0943	ES809928.1
vsiR0943	ES838416.1
vsiR0943	ES850522.1
vsiR0943	ES807878.1
vsiR0943	ES822705.1
vsiR0943	EX169218.1
vsiR0943	AI054851.1
vsiR0943	DR461924.1
vsiR0951	Contig15626
vsiR0951	Contig1982
vsiR0951	DW482895.1
vsiR0951	DW500632.1
vsiR0951	ES833956.1
vsiR0951	ES805327.1
vsiR0951	AI728722.1
vsiR0951	JZ375821.1
vsiR0951	JZ387087.1
vsiR0951	JK703287.1
vsiR0952	Contig15626
vsiR0952	Contig1982
vsiR0952	DW482895.1
vsiR0952	DW500632.1
vsiR0952	ES805327.1
vsiR0952	AI728722.1
vsiR0952	JZ375821.1
vsiR0952	JZ387087.1
vsiR0952	JK703287.1
vsiR0953	Contig15626
vsiR0953	Contig1982
vsiR0953	DW500632.1
vsiR0953	ES805327.1
vsiR0953	AI728722.1
vsiR0953	JZ387087.1
vsiR0954	Contig15626
vsiR0954	Contig1982
vsiR0954	DW500632.1
vsiR0954	ES805327.1
vsiR0954	AI728722.1
vsiR0956	Contig15626
vsiR0956	Contig1982
vsiR0956	DW500632.1
vsiR0956	ES805327.1
vsiR0956	AI728722.1
vsiR0961	Contig15626
vsiR0961	Contig1982
vsiR0961	DW500632.1
vsiR0961	DW506843.1
vsiR0961	ES846320.1
vsiR0961	ES805327.1
vsiR0961	AI728722.1
vsiR0961	JZ387087.1
vsiR0961	JK703287.1
vsiR0962	Contig15626
vsiR0962	Contig1982
vsiR0962	DW500632.1
vsiR0962	ES805327.1
vsiR0962	AI728722.1
vsiR0963	Contig15626
vsiR0963	Contig1982
vsiR0963	DW500632.1
vsiR0963	ES805327.1
vsiR0963	AI728722.1
vsiR0964	Contig15626
vsiR0964	Contig1982
vsiR0964	DW500632.1
vsiR0964	AI728722.1
vsiR0965	Contig3922
vsiR0966	DW500632.1
vsiR0967	DW500632.1
vsiR0996	Contig21723
vsiR0997	Contig21723
vsiR0997	Contig5772
vsiR0997	DW245520.1
vsiR0997	DW491619.1
vsiR0997	DW500027.1
vsiR0997	DW500632.1
vsiR0997	DW502058.1
vsiR0997	ES842297.1
vsiR0997	EX163963.1
vsiR0997	FL684449.1
vsiR0997	CO494778.1
vsiR0999	FL684449.1
vsiR0999	CO494778.1
vsiR1001	FL684449.1
vsiR1001	CO494778.1
vsiR1010	Contig21723
vsiR1011	Contig21723
vsiR1012	CO496611.1
vsiR1012	CO496615.1
vsiR1019	Contig22903
vsiR1019	CO496611.1
vsiR1019	CO496615.1
vsiR1021	Contig21723
vsiR1021	Contig771
vsiR1021	Contig9001
vsiR1021	EX167681.1
vsiR1021	EV495744.1
vsiR1021	ES840006.1
vsiR1021	ES790671.1
vsiR1021	ES840394.1
vsiR1021	ES837454.1
vsiR1023	CO496611.1
vsiR1023	CO496615.1
vsiR1025	Contig21723
vsiR1030	CO496611.1
vsiR1030	CO496615.1
vsiR1031	CO496611.1
vsiR1031	CO496615.1
vsiR1033	Contig18521
vsiR1033	Contig21723
vsiR1033	Contig27417
vsiR1033	Contig788
vsiR1033	DW502094.1
vsiR1033	ES826901.1
vsiR1033	ES839970.1
vsiR1033	ES805090.1
vsiR1034	Contig18521
vsiR1035	ES837391.1
vsiR1035	AI054867.1
vsiR1035	CO492821.1
vsiR1035	CO496611.1
vsiR1035	CO496615.1
vsiR1036	Contig18521
vsiR1038	Contig23643
vsiR1038	DT572618.1
vsiR1040	Contig23643
vsiR1040	DT572618.1
vsiR1044	Contig18521
vsiR1044	ES808379.1
vsiR1044	ES833684.1
vsiR1044	JZ385534.1
vsiR1045	Contig17449
vsiR1045	Contig18521
vsiR1045	DW502094.1
vsiR1046	Contig18521
vsiR1047	Contig18521
vsiR1049	Contig18521
vsiR1050	Contig23643
vsiR1050	DT572618.1
vsiR1061	Contig18521
vsiR1063	Contig18521
vsiR1072	Contig23643
vsiR1072	DT572618.1
vsiR1074	Contig11896
vsiR1074	Contig23643
vsiR1074	Contig2860
vsiR1074	Contig4079
vsiR1074	ES795709.1
vsiR1074	EV492336.1
vsiR1074	EX170458.1
vsiR1074	EX171173.1
vsiR1074	ES842285.1
vsiR1074	ES811738.1
vsiR1074	AI054867.1
vsiR1074	DT572618.1
vsiR1075	Contig23643
vsiR1075	AI054867.1
vsiR1075	DT572618.1
vsiR1076	Contig23643
vsiR1076	DT572618.1
vsiR1080	Contig20598
vsiR1080	Contig22978
vsiR1080	Contig23643
vsiR1080	Contig24479
vsiR1080	ES815140.1
vsiR1080	AI054867.1
vsiR1080	DT572618.1
vsiR1081	Contig23643
vsiR1081	DT572618.1
vsiR1085	Contig22978
vsiR1085	Contig23643
vsiR1085	Contig24479
vsiR1085	DW490718.1
vsiR1085	ES815140.1
vsiR1085	DT572618.1
vsiR1085	DN828153.1
vsiR1086	DW487145.1
vsiR1086	DW489867.1
vsiR1086	DW490717.1
vsiR1086	DW493853.1
vsiR1086	DT462845.1
vsiR1086	DT572129.1
vsiR1087	DT050928.1
vsiR1089	DT050928.1
vsiR1099	DW243133.1
vsiR1103	DW243133.1
vsiR1103	DR457915.1
vsiR1105	DW243133.1
vsiR1105	DR457915.1
vsiR1114	Contig1304
vsiR1114	Contig22512
vsiR1114	Contig5051
vsiR1114	Contig768
vsiR1114	DW498424.1
vsiR1114	DW517581.1
vsiR1114	ES839353.1
vsiR1114	ES813874.1
vsiR1114	EV488592.1
vsiR1114	EX172566.1
vsiR1114	AI725827.1
vsiR1114	DV437984.1
vsiR1115	DV437984.1
vsiR1116	Contig1304
vsiR1116	Contig22512
vsiR1116	Contig5051
vsiR1116	Contig768
vsiR1116	DW498424.1
vsiR1116	DW517581.1
vsiR1116	ES839353.1
vsiR1116	ES813874.1
vsiR1116	EV488592.1
vsiR1116	EX172566.1
vsiR1116	AI725827.1
vsiR1116	DV437984.1
vsiR1117	Contig1304
vsiR1117	Contig22512
vsiR1117	Contig5051
vsiR1117	Contig768
vsiR1117	DW498424.1
vsiR1117	DW517581.1
vsiR1117	ES839353.1
vsiR1117	ES813874.1
vsiR1117	EV488592.1
vsiR1117	EX172566.1
vsiR1117	AI725827.1
vsiR1117	DV437984.1
vsiR1148	ES790620.1
vsiR1160	EV488299.1
vsiR1162	EV497303.1
vsiR1164	EV497303.1
vsiR1169	EV497303.1
vsiR1171	Contig13632
vsiR1171	Contig15202
vsiR1171	Contig17553
vsiR1171	Contig23822
vsiR1171	Contig28153
vsiR1171	DW514099.1
vsiR1171	DW518793.1
vsiR1171	DW519897.1
vsiR1171	EV497303.1
vsiR1171	DR457480.1
vsiR1172	EV488299.1
vsiR1176	EV497303.1
vsiR1179	Contig24862
vsiR1182	DW514693.1
vsiR1182	HO100918.1
vsiR1185	Contig26614
vsiR1192	Contig18998
vsiR1193	Contig18998
vsiR1195	Contig12029
vsiR1195	Contig18998
vsiR1195	DW520505.1
vsiR1195	ES841547.1
vsiR1195	ES802353.1
vsiR1196	Contig18998
vsiR1196	ES841547.1
vsiR1196	ES802353.1
vsiR1197	Contig18998
vsiR1197	ES802353.1
vsiR1198	ES841547.1
vsiR1200	ES841547.1
vsiR1204	ES841547.1
vsiR1206	Contig12029
vsiR1206	Contig18998
vsiR1206	Contig23072
vsiR1206	DW495914.1
vsiR1206	DW496096.1
vsiR1206	DW520505.1
vsiR1206	ES841547.1
vsiR1206	ES820993.1
vsiR1206	ES802353.1
vsiR1206	AI055735.1
vsiR1206	HO107754.1
vsiR1206	JK702300.1
vsiR1207	ES841547.1
vsiR1207	ES802353.1
vsiR1208	ES841547.1
vsiR1209	ES841547.1
vsiR1214	Contig12029
vsiR1214	Contig18998
vsiR1214	Contig20623
vsiR1214	Contig21332
vsiR1214	Contig23072
vsiR1214	DW495914.1
vsiR1214	DW496096.1
vsiR1214	DW520505.1
vsiR1214	ES810698.1
vsiR1214	ES841547.1
vsiR1214	ES820993.1
vsiR1214	ES802353.1
vsiR1214	AI055735.1
vsiR1214	HO107754.1
vsiR1214	JK702300.1
vsiR1214	JK696454.1
vsiR1215	Contig20623
vsiR1215	Contig21332
vsiR1215	Contig23072
vsiR1215	ES841547.1
vsiR1215	ES802353.1
vsiR1216	Contig20623
vsiR1216	Contig23072
vsiR1216	ES841547.1
vsiR1217	Contig23072
vsiR1217	ES841547.1
vsiR1218	Contig20623
vsiR1218	ES841547.1
vsiR1219	ES841547.1
vsiR1220	Contig20623
vsiR1222	ES841547.1
vsiR1223	Contig21525
vsiR1223	DT457334.1
vsiR1224	Contig21525
vsiR1224	DT457334.1
vsiR1225	Contig21525
vsiR1225	ES841547.1
vsiR1225	DT457334.1
vsiR1226	Contig21525
vsiR1226	DT457334.1
vsiR1228	Contig16139
vsiR1228	Contig17089
vsiR1228	Contig18831
vsiR1228	Contig21525
vsiR1228	Contig25074
vsiR1228	Contig26679
vsiR1228	ES793859.1
vsiR1228	ES841547.1
vsiR1228	HO104376.1
vsiR1228	DT457334.1
vsiR1228	JK701977.1
vsiR1228	JK699074.1
vsiR1229	Contig18831
vsiR1229	Contig21525
vsiR1229	Contig25074
vsiR1229	ES841547.1
vsiR1229	DT457334.1
vsiR1229	JK701977.1
vsiR1230	Contig21525
vsiR1230	Contig25074
vsiR1230	ES841547.1
vsiR1230	DT457334.1
vsiR1231	Contig21525
vsiR1231	DT457334.1
vsiR1232	Contig21525
vsiR1232	DT457334.1
vsiR1233	Contig18831
vsiR1233	Contig21525
vsiR1233	Contig25074
vsiR1233	DT457334.1
vsiR1233	JK701977.1
vsiR1234	Contig18831
vsiR1234	Contig21525
vsiR1234	DT457334.1
vsiR1235	Contig21525
vsiR1235	DT457334.1
vsiR1236	Contig21525
vsiR1236	DT457334.1
vsiR1236	JK701977.1
vsiR1240	Contig18831
vsiR1240	Contig25074
vsiR1241	Contig18831
vsiR1241	Contig21525
vsiR1241	Contig25074
vsiR1241	ES841547.1
vsiR1241	DT457334.1
vsiR1241	JK701977.1
vsiR1242	Contig18831
vsiR1242	Contig21525
vsiR1242	Contig25074
vsiR1242	Contig8649
vsiR1242	DW481934.1
vsiR1242	ES841547.1
vsiR1242	HO104376.1
vsiR1242	DT457334.1
vsiR1242	JK699074.1
vsiR1243	Contig18831
vsiR1243	Contig21525
vsiR1243	Contig25074
vsiR1243	ES841547.1
vsiR1243	HO104376.1
vsiR1243	DT457334.1
vsiR1243	JK699074.1
vsiR1244	Contig18831
vsiR1244	Contig21525
vsiR1244	Contig25074
vsiR1244	DW481934.1
vsiR1244	DT457334.1
vsiR1244	JK699074.1
vsiR1245	Contig18831
vsiR1245	Contig21525
vsiR1245	Contig25074
vsiR1245	DT457334.1
vsiR1246	Contig18831
vsiR1246	Contig21525
vsiR1246	Contig25074
vsiR1246	DW481934.1
vsiR1246	DT457334.1
vsiR1246	JK699074.1
vsiR1247	Contig18831
vsiR1247	Contig25074
vsiR1247	DW481934.1
vsiR1250	Contig25074
vsiR1250	JK699074.1
vsiR1251	Contig18831
vsiR1251	Contig25074
vsiR1252	Contig18831
vsiR1252	Contig21525
vsiR1252	Contig25074
vsiR1252	Contig28483
vsiR1252	Contig8649
vsiR1252	Contig9482
vsiR1252	DW481934.1
vsiR1252	ES843422.1
vsiR1252	DT457334.1
vsiR1252	JK701373.1
vsiR1253	Contig18831
vsiR1253	Contig21525
vsiR1253	Contig28483
vsiR1253	DW481934.1
vsiR1253	DT457334.1
vsiR1256	Contig15298
vsiR1256	EX165531.1
vsiR1257	Contig6536
vsiR1257	DW514730.1
vsiR1258	DW514730.1
vsiR1260	Contig15298
vsiR1260	DW514730.1
vsiR1260	ES814594.1
vsiR1260	ES840996.1
vsiR1260	ES794968.1
vsiR1260	EX165531.1
vsiR1260	ES841437.1
vsiR1260	AI054453.1
vsiR1260	CF932085.1
vsiR1260	CK987637.1
vsiR1260	CK987638.1
vsiR1260	JZ112971.1
vsiR1260	DN780614.1
vsiR1260	DR452720.1
vsiR1261	Contig15298
vsiR1261	DW514730.1
vsiR1261	ES794968.1
vsiR1261	EX165531.1
vsiR1261	JZ112971.1
vsiR1261	DR452720.1
vsiR1262	Contig15298
vsiR1262	DW514730.1
vsiR1262	EX165531.1
vsiR1262	CF932085.1
vsiR1262	CK987637.1
vsiR1262	CK987638.1
vsiR1263	DW514730.1
vsiR1263	EX165531.1
vsiR1264	Contig15298
vsiR1264	DW514730.1
vsiR1264	EX165531.1
vsiR1265	Contig15298
vsiR1265	DW514730.1
vsiR1266	Contig15298
vsiR1267	Contig15298
vsiR1269	DW514730.1
vsiR1269	EX165531.1
vsiR1269	CF932085.1
vsiR1269	CK987637.1
vsiR1269	CK987638.1
vsiR1270	Contig15298
vsiR1270	Contig26057
vsiR1270	Contig27720
vsiR1270	ES847251.1
vsiR1270	DT549876.1
vsiR1271	Contig15298
vsiR1271	DW514730.1
vsiR1271	ES814594.1
vsiR1271	ES840996.1
vsiR1271	ES794968.1
vsiR1271	ES825726.1
vsiR1271	ES795092.1
vsiR1271	EX165531.1
vsiR1271	ES841437.1
vsiR1271	AI054453.1
vsiR1271	CF932085.1
vsiR1271	CK987637.1
vsiR1271	CK987638.1
vsiR1271	AI728736.1
vsiR1271	JZ112971.1
vsiR1271	DN780614.1
vsiR1271	DR452720.1
vsiR1271	JK699353.1
vsiR1272	Contig15298
vsiR1272	DW514730.1
vsiR1272	ES814594.1
vsiR1272	ES840996.1
vsiR1272	ES795092.1
vsiR1272	EX165531.1
vsiR1272	ES841437.1
vsiR1272	AI054453.1
vsiR1272	CF932085.1
vsiR1272	CK987637.1
vsiR1272	CK987638.1
vsiR1272	DN780614.1
vsiR1272	JK699353.1
vsiR1273	Contig15298
vsiR1273	DW514730.1
vsiR1273	ES814594.1
vsiR1273	ES840996.1
vsiR1273	EX165531.1
vsiR1273	ES841437.1
vsiR1273	CF932085.1
vsiR1273	CK987637.1
vsiR1273	CK987638.1
vsiR1273	DN780614.1
vsiR1274	Contig15298
vsiR1274	DW514730.1
vsiR1275	Contig15298
vsiR1276	Contig15298
vsiR1277	Contig15298
vsiR1283	DW514730.1
vsiR1284	DW514730.1
vsiR1285	DW514730.1
vsiR1285	ES814594.1
vsiR1285	ES840996.1
vsiR1285	ES841437.1
vsiR1285	CF932085.1
vsiR1285	CK987637.1
vsiR1285	CK987638.1
vsiR1285	DN780614.1
vsiR1286	DW514730.1
vsiR1286	ES814594.1
vsiR1286	ES840996.1
vsiR1286	EX165531.1
vsiR1286	ES841437.1
vsiR1286	CF932085.1
vsiR1286	CK987637.1
vsiR1286	CK987638.1
vsiR1286	DN780614.1
vsiR1288	Contig15298
vsiR1288	ES818058.1
vsiR1288	JG452077.1
vsiR1289	Contig15298
vsiR1290	Contig15298
vsiR1299	ES818058.1
vsiR1305	Contig20757
vsiR1305	ES818058.1
vsiR1305	JG452077.1
vsiR1305	DT048425.1
vsiR1305	DT468956.1
vsiR1305	JK703076.1
vsiR1306	ES818058.1
vsiR1309	DW500875.1
vsiR1309	DW513719.1
vsiR1309	ES825799.1
vsiR1309	ES806461.1
vsiR1313	ES816034.1
vsiR1322	Contig13344
vsiR1322	Contig23972
vsiR1322	Contig25952
vsiR1322	Contig4880
vsiR1322	ES850790.1
vsiR1322	ES825497.1
vsiR1322	ES851661.1
vsiR1322	ES816034.1
vsiR1322	ES791842.1
vsiR1322	ES818687.1
vsiR1322	ES840148.1
vsiR1322	ES843943.1
vsiR1322	EX172503.1
vsiR1322	JG453605.1
vsiR1322	DT567362.1
vsiR1322	DR456106.1
vsiR1326	Contig27964
vsiR1331	DT466452.1
vsiR1333	EV492283.1
vsiR1333	EV498044.1
vsiR1333	DT466452.1
vsiR1335	EV498044.1
vsiR1337	EV498044.1
vsiR1340	Contig12406
vsiR1343	DR461126.1
vsiR1346	Contig12934
vsiR1352	DN826693.1
vsiR1353	DN826693.1
vsiR1354	Contig8422
vsiR1354	ES814310.1
vsiR1354	DT554578.1
vsiR1355	Contig25701
vsiR1355	Contig8422
vsiR1355	ES799952.1
vsiR1355	ES814310.1
vsiR1355	ES850298.1
vsiR1355	DN826693.1
vsiR1356	Contig25701
vsiR1356	Contig8422
vsiR1356	ES814310.1
vsiR1356	DT554578.1
vsiR1356	DN826693.1
vsiR1357	Contig25701
vsiR1357	ES814310.1
vsiR1357	DT554578.1
vsiR1357	DN826693.1
vsiR1358	Contig8422
vsiR1358	ES814310.1
vsiR1358	DT554578.1
vsiR1358	DN826693.1
vsiR1359	Contig25701
vsiR1359	ES814310.1
vsiR1359	DN826693.1
vsiR1360	Contig8422
vsiR1360	ES814310.1
vsiR1360	DT554578.1
vsiR1360	DN826693.1
vsiR1361	Contig25701
vsiR1361	Contig8422
vsiR1361	ES799952.1
vsiR1361	ES834195.1
vsiR1361	ES814310.1
vsiR1361	ES850298.1
vsiR1361	DT554578.1
vsiR1361	DN826693.1
vsiR1362	Contig10014
vsiR1362	Contig11639
vsiR1362	Contig22280
vsiR1362	Contig24211
vsiR1362	Contig25008
vsiR1362	Contig25701
vsiR1362	Contig7630
vsiR1362	Contig8422
vsiR1362	Contig9374
vsiR1362	EV486613.1
vsiR1362	ES834001.1
vsiR1362	ES814310.1
vsiR1362	ES805815.1
vsiR1362	ES795596.1
vsiR1362	ES805979.1
vsiR1362	ES829676.1
vsiR1362	ES834800.1
vsiR1362	ES822976.1
vsiR1362	ES794605.1
vsiR1362	ES838970.1
vsiR1362	ES806245.1
vsiR1362	HO091798.1
vsiR1362	DT572306.1
vsiR1362	DT573976.1
vsiR1362	DN826693.1
vsiR1363	JZ114697.1
vsiR1365	Contig12452
vsiR1365	ES813421.1
vsiR1365	HO098994.1
vsiR1370	Contig12452
vsiR1370	Contig26172
vsiR1370	ES838011.1
vsiR1370	ES813421.1
vsiR1370	ES848092.1
vsiR1370	EV489906.1
vsiR1370	HO098994.1
vsiR1371	Contig12452
vsiR1371	ES813421.1
vsiR1371	DR462979.1
vsiR1372	Contig12452
vsiR1372	Contig9033
vsiR1372	ES813421.1
vsiR1372	AI055615.1
vsiR1372	DN804270.1
vsiR1373	Contig12452
vsiR1373	Contig8599
vsiR1373	Contig9633
vsiR1373	DW241110.1
vsiR1373	ES813421.1
vsiR1373	ES823616.1
vsiR1373	ES792489.1
vsiR1373	EV489906.1
vsiR1373	ES834589.1
vsiR1373	ES810565.1
vsiR1373	ES795451.1
vsiR1373	HO098994.1
vsiR1373	DT551456.1
vsiR1374	Contig12452
vsiR1374	Contig9633
vsiR1374	ES813421.1
vsiR1374	HO098994.1
vsiR1375	HO098994.1
vsiR1379	HO098994.1
vsiR1380	Contig12452
vsiR1380	Contig9410
vsiR1380	ES813421.1
vsiR1380	HO098994.1
vsiR1380	DR462979.1
vsiR1381	Contig1296
vsiR1382	Contig12452
vsiR1382	Contig9033
vsiR1382	ES813421.1
vsiR1382	AI055615.1
vsiR1382	DN804270.1
vsiR1387	Contig3212
vsiR1387	Contig3218
vsiR1387	EX165751.1
vsiR1389	Contig3212
vsiR1389	Contig3218
vsiR1389	EX165751.1
vsiR1394	Contig13147
vsiR1394	Contig13148
vsiR1394	Contig21683
vsiR1394	Contig27963
vsiR1394	Contig6344
vsiR1394	Contig8795
vsiR1394	ES847442.1
vsiR1394	ES833719.1
vsiR1394	ES820709.1
vsiR1394	CD486684.1
vsiR1394	JZ371349.1
vsiR1395	Contig21683
vsiR1395	ES847442.1
vsiR1395	ES833719.1
vsiR1395	ES820709.1
vsiR1409	Contig20514
vsiR1409	ES802424.1
vsiR1409	ES826395.1
vsiR1409	ES804447.1
vsiR1409	ES798107.1
vsiR1416	ES820143.1
vsiR1419	ES828360.1
vsiR1419	JZ383861.1
vsiR1419	JZ377949.1
vsiR1420	ES820143.1
vsiR1432	Contig10390
vsiR1432	ES811816.1
vsiR1432	ES838004.1
vsiR1432	ES811271.1
vsiR1432	HO103069.1
vsiR1432	HO090909.1
vsiR1432	HO109907.1
vsiR1432	HO099862.1
vsiR1432	DT460049.1
vsiR1432	JK702462.1
vsiR1432	JK695403.1
vsiR1432	JK704486.1
vsiR1434	Contig15305
vsiR1434	Contig16016
vsiR1434	Contig4354
vsiR1434	ES797222.1
vsiR1435	Contig19866
vsiR1435	Contig20315
vsiR1435	Contig20508
vsiR1435	Contig4126
vsiR1435	Contig4354
vsiR1435	DW242787.1
vsiR1435	ES794521.1
vsiR1435	ES811984.1
vsiR1435	JZ375966.1
vsiR1436	Contig4354
vsiR1436	JZ375966.1
vsiR1437	Contig4354
vsiR1437	JZ375966.1
vsiR1438	EY197178.1
vsiR1439	Contig4354
vsiR1440	Contig4354
vsiR1440	Contig5415
vsiR1440	DW491049.1
vsiR1440	EX170634.1
vsiR1440	JZ119463.1
vsiR1440	DT049851.1
vsiR1440	JZ375966.1
vsiR1441	Contig4354
vsiR1441	Contig5415
vsiR1441	DW491049.1
vsiR1441	EX170634.1
vsiR1441	JZ375966.1
vsiR1442	Contig4354
vsiR1442	Contig5415
vsiR1442	EX170634.1
vsiR1442	JZ375966.1
vsiR1443	Contig5415
vsiR1443	EX170634.1
vsiR1443	JZ375966.1
vsiR1444	Contig5415
vsiR1444	DW491049.1
vsiR1444	EX170634.1
vsiR1444	JZ375966.1
vsiR1445	Contig5415
vsiR1445	EX170634.1
vsiR1445	JZ375966.1
vsiR1453	DR454151.1
vsiR1458	JZ115042.1
vsiR1458	JK698270.1
vsiR1459	DW513047.1
vsiR1459	DR454151.1
vsiR1460	Contig21468
vsiR1463	JZ115042.1
vsiR1463	JK698270.1
vsiR1465	Contig21468
vsiR1465	DR454151.1
vsiR1466	JZ115042.1
vsiR1466	JK698270.1
vsiR1469	Contig24129
vsiR1469	JK700764.1
vsiR1470	Contig24129
vsiR1472	Contig24129
vsiR1475	JK702310.1
vsiR1477	Contig21493
vsiR1478	Contig21493
vsiR1481	DW504074.1
vsiR1482	DW501874.1
vsiR1491	Contig8000
vsiR1491	DW501874.1
vsiR1491	JZ380863.1
vsiR1492	Contig8000
vsiR1492	JZ380863.1
vsiR1496	Contig18123
vsiR1496	Contig27931
vsiR1496	Contig8000
vsiR1496	Contig8284
vsiR1496	ES832706.1
vsiR1496	ES836619.1
vsiR1496	ES830964.1
vsiR1496	HO106815.1
vsiR1496	HO106825.1
vsiR1496	JZ380863.1
vsiR1496	DR457425.1
vsiR1518	Contig26145
vsiR1519	ES825437.1
vsiR1529	Contig26145
vsiR1531	Contig26145
vsiR1532	Contig26145
vsiR1533	Contig16876
vsiR1537	Contig26145
vsiR1538	ES806438.1
vsiR1539	ES806438.1
vsiR1540	Contig26145
vsiR1543	Contig26145
vsiR1544	Contig16876
vsiR1544	DT573142.1
vsiR1545	Contig16876
vsiR1545	Contig26145
vsiR1546	ES813512.1
vsiR1546	ES806438.1
vsiR1546	DT552375.1
vsiR1547	Contig16876
vsiR1547	Contig26145
vsiR1549	Contig16876
vsiR1552	Contig15072
vsiR1552	Contig16876
vsiR1552	Contig26145
vsiR1552	Contig3503
vsiR1552	ES834191.1
vsiR1552	ES831066.1
vsiR1552	ES801622.1
vsiR1552	DT573142.1
vsiR1553	Contig16876
vsiR1553	Contig26145
vsiR1553	Contig3503
vsiR1553	ES834191.1
vsiR1553	ES831066.1
vsiR1553	ES801622.1
vsiR1558	Contig16876
vsiR1561	Contig10142
vsiR1561	Contig15072
vsiR1561	Contig16876
vsiR1561	Contig22739
vsiR1561	Contig24611
vsiR1561	Contig26145
vsiR1561	Contig28214
vsiR1561	Contig3503
vsiR1561	DW477608.1
vsiR1561	ES834191.1
vsiR1561	ES831066.1
vsiR1561	ES801622.1
vsiR1561	DT573142.1
vsiR1561	DR457655.1
vsiR1576	Contig8577
vsiR1576	ES803899.1
vsiR1578	Contig7605
vsiR1578	Contig8577
vsiR1578	ES803899.1
vsiR1578	HO095801.1
vsiR1578	JZ368455.1
vsiR1579	Contig8577
vsiR1579	ES803899.1
vsiR1581	ES828656.1
vsiR1582	Contig22014
vsiR1582	Contig7605
vsiR1582	Contig8577
vsiR1582	ES792120.1
vsiR1582	ES803899.1
vsiR1582	JZ368455.1
vsiR1584	Contig22014
vsiR1584	Contig26408
vsiR1584	Contig28534
vsiR1584	Contig3482
vsiR1584	Contig7605
vsiR1584	Contig8577
vsiR1584	ES832187.1
vsiR1584	ES792120.1
vsiR1584	ES846958.1
vsiR1584	ES803899.1
vsiR1584	ES803459.1
vsiR1584	JZ368455.1
vsiR1585	ES829686.1
vsiR1586	Contig9831
vsiR1586	ES820075.1
vsiR1586	ES829686.1
vsiR1588	Contig10280
vsiR1588	Contig3097
vsiR1588	Contig798
vsiR1588	Contig9831
vsiR1588	ES799205.1
vsiR1588	ES820075.1
vsiR1588	ES839956.1
vsiR1588	ES829686.1
vsiR1588	EV489660.1
vsiR1588	ES850502.1
vsiR1588	ES798207.1
vsiR1589	Contig9831
vsiR1589	ES799205.1
vsiR1592	DW505531.1
vsiR1592	ES793381.1
vsiR1592	ES810765.1
vsiR1593	Contig2770
vsiR1593	Contig8302
vsiR1593	ES814208.1
vsiR1593	ES793381.1
vsiR1593	ES810765.1
vsiR1593	ES803391.1
vsiR1593	ES793489.1
vsiR1594	Contig2770
vsiR1594	ES793381.1
vsiR1594	ES810765.1
vsiR1594	ES793489.1
vsiR1595	Contig2770
vsiR1595	Contig28370
vsiR1595	DW492131.1
vsiR1595	DW504077.1
vsiR1595	ES793489.1
vsiR1595	ES827244.1
vsiR1595	DT557833.1
vsiR1595	DR457107.1
vsiR1596	DW492131.1
vsiR1596	DW504077.1
vsiR1596	ES793489.1
vsiR1596	DT557833.1
vsiR1597	Contig11626
vsiR1597	Contig2770
vsiR1597	Contig28370
vsiR1597	DW488363.1
vsiR1597	DW488363.1
vsiR1597	DW488363.1
vsiR1597	DW504077.1
vsiR1597	ES800564.1
vsiR1597	ES834916.1
vsiR1597	ES847901.1
vsiR1597	ES827244.1
vsiR1597	DT557833.1
vsiR1597	DR457107.1
vsiR1598	DW488363.1
vsiR1598	DW488363.1
vsiR1598	DW488363.1
vsiR1598	DW504077.1
vsiR1598	ES827244.1
vsiR1598	DR457107.1
vsiR1599	DW504077.1
vsiR1599	ES827244.1
vsiR1599	DR457107.1
vsiR1600	DW504077.1
vsiR1601	Contig2770
vsiR1601	DW504077.1
vsiR1601	ES827244.1
vsiR1601	DR457107.1
vsiR1602	Contig2770
vsiR1602	DW504077.1
vsiR1602	ES827244.1
vsiR1602	DR457107.1
vsiR1603	JZ369517.1
vsiR1604	Contig2770
vsiR1604	DW504077.1
vsiR1604	ES827244.1
vsiR1604	DR457107.1
vsiR1605	Contig2770
vsiR1605	ES827244.1
vsiR1605	DR457107.1
vsiR1607	Contig2770
vsiR1607	ES827244.1
vsiR1607	DR457107.1
vsiR1608	Contig20019
vsiR1608	Contig2770
vsiR1608	DW504077.1
vsiR1608	EV484553.1
vsiR1608	ES827244.1
vsiR1608	AI055525.1
vsiR1608	DR457107.1
vsiR1609	Contig2770
vsiR1609	ES827244.1
vsiR1609	DR457107.1
vsiR1611	Contig2770
vsiR1611	ES827244.1
vsiR1611	DR457107.1
vsiR1612	Contig20019
vsiR1612	Contig2770
vsiR1612	Contig9067
vsiR1612	Contig9449
vsiR1612	Contig9627
vsiR1612	DW504077.1
vsiR1612	ES808562.1
vsiR1612	EV484553.1
vsiR1612	ES827244.1
vsiR1612	AI055525.1
vsiR1612	DT567008.1
vsiR1612	JZ383741.1
vsiR1612	JZ380067.1
vsiR1612	JZ373398.1
vsiR1612	DR457107.1
vsiR1612	DR462530.1
vsiR1613	Contig20019
vsiR1613	Contig2770
vsiR1613	DW504077.1
vsiR1613	EV484553.1
vsiR1613	ES827244.1
vsiR1613	AI055525.1
vsiR1613	DR457107.1
vsiR1614	Contig20019
vsiR1614	Contig2770
vsiR1614	EV484553.1
vsiR1614	ES827244.1
vsiR1614	AI055525.1
vsiR1614	DR457107.1
vsiR1615	Contig20019
vsiR1615	EV484553.1
vsiR1615	AI055525.1
vsiR1618	Contig20019
vsiR1618	Contig2770
vsiR1618	EV484553.1
vsiR1618	ES827244.1
vsiR1618	AI055525.1
vsiR1618	DR457107.1
vsiR1619	Contig16033
vsiR1619	Contig18360
vsiR1619	Contig18586
vsiR1619	Contig20019
vsiR1619	Contig24746
vsiR1619	Contig26640
vsiR1619	Contig2770
vsiR1619	Contig5609
vsiR1619	Contig9067
vsiR1619	Contig9449
vsiR1619	Contig9627
vsiR1619	ES819170.1
vsiR1619	ES849706.1
vsiR1619	EV491206.1
vsiR1619	ES796840.1
vsiR1619	ES796486.1
vsiR1619	EV484553.1
vsiR1619	ES823181.1
vsiR1619	EX169992.1
vsiR1619	ES812897.1
vsiR1619	ES827244.1
vsiR1619	EX165574.1
vsiR1619	AI055525.1
vsiR1619	DT559893.1
vsiR1619	DT567008.1
vsiR1619	JZ383741.1
vsiR1619	JZ380067.1
vsiR1619	JZ373398.1
vsiR1619	DR457107.1
vsiR1619	DR459919.1
vsiR1619	DR462606.1
vsiR1620	Contig18360
vsiR1620	Contig18586
vsiR1620	Contig20019
vsiR1620	Contig5609
vsiR1620	Contig9627
vsiR1620	ES819170.1
vsiR1620	ES849706.1
vsiR1620	EV491206.1
vsiR1620	ES796486.1
vsiR1620	EV484553.1
vsiR1620	EX169992.1
[truncated: 4,515 more rows]

## Sheet: Table S4
Table S2 Characteristics of vsiRNA identified in this study
Query_id	Subject_annotation
Contig31	Acyl-coenzyme A thioesterase 13 [Gossypium arboreum]
Contig76	Protein phosphatase 2C 57 -like protein [Gossypium arboreum]
Contig77	Pyridoxal-5'-phosphate-dependent enzyme family protein [Theobroma cacao]
Contig95	Endoplasmic reticulum mannosyl-oligosaccharide 1,2-alpha-mannosidase isoform 2 [Theobroma cacao]
Contig96	V-type proton ATPase subunit G1 -like protein [Gossypium arboreum]
Contig98	U-box domain-containing 4 -like protein [Gossypium arboreum]
Contig122	60S ribosomal L28-1 -like protein [Gossypium arboreum]
Contig135	hypothetical protein F383_23696 [Gossypium arboreum]
Contig162	cinnamate-4-hydroxylase [Gossypium hirsutum]
Contig395	Chaperonin CPN60-2, mitochondrial [Gossypium arboreum]
Contig463	hypothetical protein F383_13783 [Gossypium arboreum]
Contig637	hypothetical protein S18_1049_0001 [uncultured Sphingobacteria bacterium]
Contig662	hypothetical protein F383_26668 [Gossypium arboreum]
Contig685	Cytochrome c oxidase subunit 5b-2, mitochondrial -like protein [Gossypium arboreum]
Contig713	hypothetical protein CGB_E2410W [Cryptococcus gattii WM276]
Contig744	N-terminal nucleophile aminohydrolases (Ntn hydrolases) superfamily protein isoform 1 [Theobroma cacao]
Contig768	hypothetical protein F383_10557 [Gossypium arboreum]
Contig776	SNF1-related protein kinase 2.10 isoform 2 [Theobroma cacao]
Contig788	Ubiquitin carboxyl-terminal hydrolase 9 -like protein [Gossypium arboreum]
Contig797	Glutathione S-transferase U17 -like protein [Gossypium arboreum]
Contig798	Transmembrane 53-B [Gossypium arboreum]
Contig871	Caspase, putative [Theobroma cacao] Caspase, putative [Theobroma cacao]
Contig896	Rop guanine nucleotide exchange factor 1 -like protein [Gossypium arboreum]
Contig966	Orotidine 5'-phosphate decarboxylase [Gossypium arboreum]
Contig1020	40S ribosomal S20-2 -like protein [Gossypium arboreum]
Contig1029	putative 21 kDa trypsin inhibitor [Theobroma bicolor]
Contig1092	Chaperone dnaJ 6 -like protein [Gossypium arboreum]
Contig1304	hypothetical protein F383_10557 [Gossypium arboreum]
Contig1321	Cytochrome c oxidase subunit 5b-2, mitochondrial -like protein [Gossypium arboreum]
Contig1400	hypothetical protein F383_24334 [Gossypium arboreum]
Contig1425	Sec-independent translocase protein TatA [Gossypium arboreum]
Contig1431	TPA: putative anthocyanidin reductase [Gossypium arboreum]
Contig1468	BED zinc finger,hAT family dimerization domain isoform 1 [Theobroma cacao]
Contig1509	BTB/POZ domain-containing NPY2 -like protein [Gossypium arboreum]
Contig1612	Adenosylhomocysteinase [Gossypium arboreum]
Contig1684	Zinc finger, C3HC4 type (RING finger) family protein isoform 1 [Theobroma cacao]
Contig1736	Delta(3,5)-Delta(2,4)-dienoyl-CoA isomerase, mitochondrial [Gossypium arboreum]
Contig1868	Sphingosine kinase 1 [Gossypium arboreum]
Contig1872	1,4-alpha-glucan-branching enzyme [Gossypium arboreum]
Contig1946	hypothetical protein F383_24476 [Gossypium arboreum]
Contig1956	Pyruvate kinase isozyme A, chloroplastic [Gossypium arboreum]
Contig2004	granule bound starch synthase [Gossypium hirsutum]
Contig2071	3-oxoacyl-[acyl-carrier-protein] reductase, chloroplastic [Gossypium arboreum]
Contig2116	CDPK-related protein kinase [Gossypium arboreum]
Contig2171	Receptor-like serine/threonine-protein kinase NCRK [Gossypium arboreum]
Contig2220	mgatp-energized glutathione s-conjugate pump, putative [Ricinus communis]
Contig2257	PREDICTED: phosphoglucan phosphatase LSF1, chloroplastic isoform X2 [Vitis vinifera]
Contig2262	Rho GTPase-activating gacA [Gossypium arboreum]
Contig2310	Phosphoenolpyruvate carboxylase, housekeeping isozyme [Gossypium arboreum]
Contig2318	hypothetical protein VITISV_009275 [Vitis vinifera]
Contig2324	abscisic acid-insensitive 5-like protein 5 [Gossypium arboreum]
Contig2385	Putative mediator of RNA polymerase II transcription subunit 15 [Gossypium arboreum]
Contig2423	hypothetical protein F383_08680 [Gossypium arboreum]
Contig2506	chromomethylase 3 [Gossypium hirsutum]
Contig2512	Glycine-rich RNA-binding GRP1A [Gossypium arboreum]
Contig2579	CBL-interacting serine/threonine-protein kinase 10 [Gossypium arboreum]
Contig2584	MADS-box protein MADS5 [Gossypium hirsutum]
Contig2623	Stem-specific protein TSJT1 [Gossypium arboreum]
Contig2661	RING/U-box superfamily protein, putative isoform 2 [Theobroma cacao]
Contig2769	Glutaredoxin, putative [Theobroma cacao]
Contig2770	hypothetical protein F383_05255 [Gossypium arboreum]
Contig2784	Chorismate mutase, chloroplastic -like protein [Gossypium arboreum]
Contig2793	Erythroid differentiation-related factor 1 [Gossypium arboreum]
Contig2833	Rab5-interacting family protein [Theobroma cacao]
Contig2860	Reticulon-like protein B5 [Gossypium arboreum]
Contig2897	Evolutionarily conserved C-terminal region 2 isoform 2 [Theobroma cacao]
Contig2905	Proline--tRNA ligase [Gossypium arboreum]
Contig2939	adomet-dependent rrna methyltransferase spb1 [Gossypium arboreum]
Contig2958	Non-structural polyprotein 1AB [Gossypium arboreum]
Contig3060	Protein ECHIDNA -like protein [Gossypium arboreum]
Contig3079	Isopenicillin N epimerase [Gossypium arboreum]
Contig3096	hypothetical protein F383_05807 [Gossypium arboreum]
Contig3134	Avr9/Cf-9 rapidly elicited protein 146, putative [Theobroma cacao]
Contig3213	Serine/threonine-protein kinase YNR047W [Theobroma cacao]
Contig3265	C2H2-like zinc finger protein isoform 1 [Theobroma cacao]
Contig3284	RS-norcoclaurine 6-O-methyltransferase [Gossypium arboreum]
Contig3301	cct8 [Gossypium arboreum]
Contig3476	Photosystem I reaction center subunit III, chloroplastic -like protein [Gossypium arboreum]
Contig3498	GDSL-like Lipase/Acylhydrolase superfamily protein, putative [Theobroma cacao]
Contig3503	Interactor of constitutive active ROPs 3 -like protein [Gossypium arboreum]
Contig3505	Sec23/Sec24 protein transport family protein [Theobroma cacao]
Contig3531	Phosphate-responsive 1 family protein [Theobroma cacao]
Contig3532	Transcription factor bHLH3 -like protein [Gossypium arboreum]
Contig3533	Uncharacterized protein F383_11550 [Gossypium arboreum]
Contig3553	Pistil-specific extensin-like protein [Gossypium arboreum]
Contig3570	Glutathione S-transferase U17 -like protein [Gossypium arboreum]
Contig3612	ATPase E1-E2 type family protein / haloacid dehalogenase-like hydrolase family protein [Theobroma cacao]
Contig3697	Phosphoinositide 4-kinase gamma 7, gamma 7,ubdk gamma 7,pi4k gamma 7 isoform 1 [Theobroma cacao]
Contig3718	Matrix 1 [Gossypium arboreum]
Contig3729	phosphoglycerate kinase [Gossypium hirsutum]
Contig3761	Protein SET [Gossypium arboreum]
Contig3784	VQ motif-containing protein [Theobroma cacao]
Contig3841	Inactive beta-amylase 9 -like protein [Gossypium arboreum]
Contig3847	ABC transporter F family member 1 [Theobroma cacao]
Contig3849	Ubiquinol-cytochrome C reductase UQCRX/QCR9-like family protein [Theobroma cacao]
Contig3855	GATA transcription factor 8 -like protein [Gossypium arboreum]
Contig3900	hypothetical protein F383_08644 [Gossypium arboreum]
Contig3914	hypothetical protein VITISV_024672 [Vitis vinifera]
Contig3916	putative xaa-pro aminopeptidase p [Gossypium arboreum]
Contig3922	DEAD-box ATP-dependent RNA helicase 37 -like protein [Gossypium arboreum]
Contig3929	hypothetical protein F383_02790 [Gossypium arboreum]
Contig3974	hypothetical protein CICLE_v10027818mg [Citrus clementina]
Contig4079	Reticulon-like protein B5 [Gossypium arboreum]
Contig4082	RAB isoform 1 [Theobroma cacao] RAB isoform 1 [Theobroma cacao]
Contig4088	Glutathione S-transferase U17 -like protein [Gossypium arboreum]
Contig4094	Zinc finger MAGPIE -like protein [Gossypium arboreum]
Contig4111	MORC family CW-type zinc finger protein 4 [Gossypium arboreum]
Contig4115	hypothetical protein F383_22692 [Gossypium arboreum]
Contig4126	hypothetical protein F383_17031 [Gossypium arboreum]
Contig4136	Ribulose-phosphate 3-epimerase, chloroplastic [Gossypium arboreum]
Contig4164	alpha-tubulin [Gossypium hirsutum]
Contig4172	Glutamate decarboxylase [Gossypium arboreum]
Contig4181	vesicle-associated membrane protein [Gossypium arboreum]
Contig4212	Transcriptional swt1 [Gossypium arboreum]
Contig4226	chloroplast allene oxide synthase [Gossypium hirsutum]
Contig4260	High molecular mass early light-inducible HV58, chloroplastic [Gossypium arboreum]
Contig4262	MAPKK1 [Gossypium hirsutum] mitogen-associated protein kinase kinase 1 [Gossypium hirsutum]
Contig4287	Myosin-2 [Gossypium arboreum]
Contig4314	Serine/threonine-protein kinase CTR1 [Gossypium arboreum]
Contig4334	ENTH/VHS/GAT family protein [Theobroma cacao]
Contig4354	Hydroxyproline-rich glycoprotein family protein [Theobroma cacao]
Contig4398	Adenylate kinase [Gossypium arboreum]
Contig4422	60S ribosomal L28-1 -like protein [Gossypium arboreum]
Contig4435	chromomethylase 3 [Gossypium hirsutum]
Contig4472	tRNA-splicing endonuclease subunit Sen54 [Gossypium arboreum]
Contig4590	Photosystem I reaction center subunit III, chloroplastic -like protein [Gossypium arboreum]
Contig4606	Ribosomal protein L5 B isoform 2 [Theobroma cacao]
Contig4618	hypothetical protein PRUPE_ppa009404mg [Prunus persica]
Contig4635	Beta-galactosidase 8 -like protein [Gossypium arboreum]
Contig4675	hypothetical protein F383_05449 [Gossypium arboreum]
Contig4694	Calmodulin-binding transcription activator 1 -like protein [Gossypium arboreum]
Contig4755	Ribosomal protein L5 B isoform 1 [Theobroma cacao]
Contig4880	Glutamate decarboxylase [Gossypium arboreum]
Contig4896	Late embryogenesis abundant (LEA) hydroxyproline-rich glycoprotein family, putative isoform 1 [Theobroma cacao]
Contig4932	Proton pump interactor 1 isoform 2 [Theobroma cacao]
Contig4968	Glutathione S-transferase T1 -like protein [Gossypium arboreum]
Contig5051	hypothetical protein F383_10557 [Gossypium arboreum]
Contig5111	5'-nucleotidase surE [Gossypium arboreum]
Contig5118	Enhancer of mRNA-decapping 4 [Gossypium arboreum]
Contig5166	TPA: putative anthocyanidin reductase [Gossypium arboreum]
Contig5184	lambda family phage tail tape measure protein, partial [Escherichia coli]
Contig5217	Transaldolase [Gossypium arboreum]
Contig5247	29 kDa ribonucleoprotein A, chloroplastic [Gossypium arboreum]
Contig5273	Chorismate mutase, chloroplastic -like protein [Gossypium arboreum]
Contig5376	Putative pre-mRNA-splicing factor ATP-dependent RNA helicase DHX16 [Gossypium arboreum]
Contig5378	def6 [Gossypium arboreum] def6 [Gossypium arboreum]
Contig5394	B3 domain-containing REM16 -like protein [Gossypium arboreum]
Contig5415	Zinc finger CCHC domain-containing 4 [Gossypium arboreum]
Contig5434	central motor kinesin 1 [Gossypium hirsutum]
Contig5575	MuDR family transposase, putative isoform 2 [Theobroma cacao]
Contig5609	Proline--tRNA ligase [Gossypium arboreum]
Contig5670	unknown [Gossypium hirsutum]
Contig5701	Serine/arginine-rich splicing factor 7 [Gossypium arboreum]
Contig5743	3-ketoacyl-CoA synthase 6 [Gossypium raimondii]
Contig5758	abscisic acid-insensitive 5-like protein 4 [Gossypium arboreum]
Contig5772	dna replication complex gins sld5 [Gossypium arboreum]
Contig5826	Alpha/beta-Hydrolases superfamily protein isoform 1 [Theobroma cacao]
Contig5847	Aldose 1-epimerase [Gossypium arboreum]
Contig5882	60S ribosomal L28-1 -like protein [Gossypium arboreum]
Contig5919	hypothetical protein F383_31497 [Gossypium arboreum]
Contig5987	hypothetical protein F383_16541 [Gossypium arboreum]
Contig6006	Heat shock protein 83 [Morus notabilis]
Contig6008	Patellin-3 -like protein [Gossypium arboreum]
Contig6030	Epidermal growth factor receptor substrate 15 [Gossypium arboreum]
Contig6145	ATP synthase delta subunit 1 [Gossypium hirsutum]
Contig6179	Autophagy-related 8f -like protein [Gossypium arboreum]
Contig6199	Uridine kinase-like protein 4 [Gossypium arboreum]
Contig6274	Uncharacterized protein TCM_019295 [Theobroma cacao]
Contig6316	hypothetical protein F383_09087 [Gossypium arboreum]
Contig6351	60S ribosomal L8-3 -like protein [Gossypium arboreum]
Contig6479	U-box domain-containing 4 -like protein [Gossypium arboreum]
Contig6536	ATPase E1 [Theobroma cacao] ATPase E1 [Theobroma cacao]
Contig6582	ARM repeat superfamily protein, putative isoform 3 [Theobroma cacao]
Contig6667	Splicing factor 3A subunit 3 [Gossypium arboreum]
Contig6732	Tetratricopeptide repeat 35 [Gossypium arboreum]
Contig6745	SPA1-related 3 isoform 1 [Theobroma cacao]
Contig6767	obtusifoliol-14alpha-demethylase [Gossypium hirsutum]
Contig6794	Squalene synthase [Gossypium arboreum]
Contig6851	BTB/POZ domain-containing protein NPY1 [Gossypium arboreum]
Contig6874	1-acyl-sn-glycerol-3-phosphate acyltransferase 2 [Gossypium arboreum]
Contig6904	Peptidyl-prolyl cis-trans isomerases isoform 1 [Theobroma cacao]
Contig6907	MATE efflux family protein [Theobroma cacao]
Contig6950	Arginine methyltransferase 11 [Theobroma cacao]
Contig6962	Rop guanine nucleotide exchange factor 1 -like protein [Gossypium arboreum]
Contig6988	PfkB-like carbohydrate kinase family protein isoform 1 [Theobroma cacao]
Contig7064	Kinesin-4 -like protein [Gossypium arboreum]
Contig7076	hypothetical protein JCGZ_06918 [Jatropha curcas]
Contig7214	hypothetical protein F383_11203 [Gossypium arboreum]
Contig7229	6-phosphofructokinase 3 -like protein [Gossypium arboreum]
Contig7263	Octicosapeptide/Phox/Bem1p family protein, putative isoform 1 [Theobroma cacao]
Contig7289	hypothetical protein F383_15505 [Gossypium arboreum]
Contig7306	50S ribosomal L4, chloroplastic [Gossypium arboreum]
Contig7316	PREDICTED: uncharacterized protein LOC102589874 [Solanum tuberosum]
Contig7319	lsm14b-b: Protein LSM14 B-B [Gossypium arboreum]
Contig7353	Acyl-coenzyme A oxidase 4, peroxisomal -like protein [Gossypium arboreum]
Contig7473	Protein EssC [Gossypium arboreum]
Contig7487	DEGP protease 2 isoform 3 [Theobroma cacao]
Contig7605	putative beta-1,3-galactosyltransferase 14 -like protein [Gossypium arboreum]
Contig7610	hypothetical protein F383_14429 [Gossypium arboreum]
Contig7614	Phenylalanine ammonia-lyase [Gossypium arboreum]
Contig7630	E3 ubiquitin-protein ligase RLIM [Gossypium arboreum]
Contig7654	hypothetical protein F383_00250 [Gossypium arboreum]
Contig7673	Monoglyceride lipase [Gossypium arboreum]
Contig7691	hypothetical protein F383_29596 [Gossypium arboreum]
Contig7699	Patellin-3 -like protein [Gossypium arboreum]
Contig7730	Forkhead box protein G1, putative isoform 1 [Theobroma cacao]
Contig7745	VHS domain-containing protein [Theobroma cacao]
Contig7778	ACLA-1: ATP-citrate synthase alpha chain protein 1 [Gossypium arboreum]
Contig7791	Formin-like protein 18 [Theobroma cacao]
Contig7843	Caltractin [Gossypium arboreum]
Contig7961	EXORDIUM like 2 [Theobroma cacao]
Contig7976	U-box domain-containing 12 [Gossypium arboreum]
Contig8000	Tetraspanin-5 [Gossypium arboreum]
Contig8036	Autophagy-related 9 [Gossypium arboreum]
Contig8058	MACPF domain-containing CAD1 -like protein [Gossypium arboreum]
Contig8063	D-cysteine desulfhydrase isoform 1 [Theobroma cacao]
Contig8066	Beta-D-xylosidase 1 -like protein [Gossypium arboreum]
Contig8069	cct8 [Gossypium arboreum]
Contig8070	Methylcrotonoyl-CoA carboxylase subunit alpha, mitochondrial [Gossypium arboreum]
Contig8089	Octicosapeptide/Phox/Bem1p family protein, putative isoform 1 [Theobroma cacao]
Contig8134	Guanylate kinase [Gossypium arboreum]
Contig8154	Intersectin-2 [Theobroma cacao]
Contig8176	Protein SAND [Gossypium arboreum]
Contig8184	Reticulon-like protein B3 [Gossypium arboreum]
Contig8203	Nulp1-type, putative [Theobroma cacao]
Contig8231	E3 ubiquitin-protein ligase SINAT2 -like protein [Gossypium arboreum]
Contig8235	Alpha/beta-hydrolase domain-containing protein, putative [Theobroma cacao]
Contig8294	hypothetical protein UM02073.1 [Ustilago maydis 521]
Contig8307	ATP-dependent (S)-NAD (P)H-hydrate dehydratase [Gossypium arboreum]
Contig8352	hypothetical protein F383_13599 [Gossypium arboreum]
Contig8364	Fatty acid/sphingolipid desaturase [Theobroma cacao]
Contig8402	Uncharacterized protein F383_15197 [Gossypium arboreum]
Contig8417	ARM repeat superfamily protein, putative [Theobroma cacao]
Contig8422	putative beta-1,3-galactosyltransferase 6 -like protein [Gossypium arboreum]
Contig8479	hypothetical protein F383_09087 [Gossypium arboreum]
Contig8508	Protein DCL, chloroplastic [Gossypium arboreum]
Contig8537	hypothetical protein F383_19689 [Gossypium arboreum]
Contig8542	Phytochelatin synthase 1 (PCS1), putative [Theobroma cacao]
Contig8574	UDP-xylose phenolic glycosyltransferase, putative [Theobroma cacao]
Contig8577	RNA-binding protein, putative isoform 1 [Theobroma cacao]
Contig8599	Golgin candidate 5 isoform 1 [Theobroma cacao]
Contig8609	Transducin family protein / WD-40 repeat family protein [Theobroma cacao]
Contig8624	hypothetical protein F383_26169 [Gossypium arboreum]
Contig8638	Auxin efflux carrier component 3 -like protein [Gossypium arboreum]
Contig8639	putative membrane C2G11.09 [Gossypium arboreum]
Contig8649	Acyl-activating enzyme 7 [Theobroma cacao]
Contig8676	PREDICTED: basic 7S globulin 2-like [Nelumbo nucifera]
Contig8680	triosephosphate isomerase [Gossypium hirsutum]
Contig8747	Chitin synthase 1 [Gossypium arboreum]
Contig8764	G-box-binding factor 1 -like protein [Gossypium arboreum]
Contig8781	Homeobox-leucine zipper HOX24 [Gossypium arboreum]
Contig8905	glycosyltransferase [Gossypium raimondii]
Contig8912	Phenylalanine ammonia-lyase [Gossypium arboreum]
Contig8957	Pre-mRNA-processing factor 39 [Gossypium arboreum]
Contig8993	Cytochrome P450 protein [Gossypium arboreum]
Contig8997	ATP-dependent DNA helicase pcrA [Gossypium arboreum]
Contig9033	Serine hydroxymethyltransferase, mitochondrial -like protein [Gossypium arboreum]
Contig9037	Late embryogenesis abundant (LEA) hydroxyproline-rich glycoprotein family, putative isoform 1
Contig9067	Transcription factor protein [Gossypium arboreum]
Contig9075	hypothetical protein F383_27156 [Gossypium arboreum]
Contig9194	SEC23-interacting [Gossypium arboreum]
Contig9198	cinnamate-4-hydroxylase [Gossypium arboreum]
Contig9228	hypothetical protein F383_05449 [Gossypium arboreum]
Contig9246	isopentyl diphosphate isomerase [Gossypium barbadense]
Contig9351	Octicosapeptide/Phox/Bem1p family protein, putative isoform 1 [Theobroma cacao]
Contig9374	GDP-L-galactose phosphorylase 1 -like protein [Gossypium arboreum]
Contig9410	Amino acid permease 2 isoform 1 [Theobroma cacao]
Contig9449	Transcription factor protein [Gossypium arboreum]
Contig9452	1,2-dihydroxy-3-keto-5-methylthiopentene dioxygenase 2 [Gossypium arboreum]
Contig9482	Extended synaptotagmin-2-A [Gossypium arboreum]
Contig9498	hypothetical protein JCGZ_25044 [Jatropha curcas]
Contig9503	Aluminum-activated malate transporter 4 -like protein [Gossypium arboreum]
Contig9598	Glutathione S-transferase F6 -like protein [Gossypium arboreum]
Contig9627	Prenylated RAB acceptor 1.B4 [Theobroma cacao]
Contig9629	cold-circadian (cold circadian rhythm-RNA binding)-like protein [Gossypium hirsutum]
Contig9633	Acyl-CoA N-acyltransferases (NAT) superfamily protein [Theobroma cacao]
Contig9648	EXORDIUM like 1 [Theobroma cacao]
Contig9668	Transcription factor TCP20 -like protein [Gossypium arboreum]
Contig9743	hypothetical protein F383_13892 [Gossypium arboreum]
Contig9758	Pectin lyase-like superfamily protein isoform 4 [Theobroma cacao]
Contig9794	PREDICTED: E3 ubiquitin-protein ligase listerin-like [Cucumis sativus]
Contig9831	hypothetical protein F383_26668 [Gossypium arboreum]
Contig9838	Cytochrome P450 [Medicago truncatula]
Contig9852	hypothetical protein F383_22692 [Gossypium arboreum]
Contig9886	BEL1-like homeodomain protein 8, putative [Theobroma cacao]
Contig9909	hypothetical protein F383_07346 [Gossypium arboreum]
Contig9914	Zinc ion binding isoform 2 [Theobroma cacao]
Contig9951	N utilization substance B [Gossypium arboreum]
Contig9971	putative E3 ubiquitin-protein ligase XBOS34 [Gossypium arboreum]
Contig10014	uncharacterized protein F383_20075 [Gossypium arboreum]
Contig10061	Protein DCL, chloroplastic [Gossypium arboreum]
Contig10268	Uncharacterized protein TCM_025129 [Theobroma cacao]
Contig10280	U3 small nucleolar ribonucleoprotein MPP10 [Gossypium arboreum]
Contig10295	Ferredoxin/thioredoxin reductase subunit A 2 [Theobroma cacao]
Contig10324	Uncharacterized protein isoform 1 [Theobroma cacao]
Contig10379	Caltractin [Gossypium arboreum]
Contig10382	Uncharacterized protein isoform 1 [Theobroma cacao]
Contig10467	Uncharacterized protein TCM_015378 [Theobroma cacao]
Contig10548	unnamed protein product [Vitis vinifera]
Contig10599	dehydration-induced 19-like protein [Gossypium hirsutum]
Contig10661	RNA-binding family protein with retrovirus zinc finger-like domain isoform 1 [Theobroma cacao]
Contig10813	Patellin-5 -like protein [Gossypium arboreum]
Contig10818	Vps51/Vps67 family (components of vesicular transport) protein isoform 2 [Theobroma cacao]
Contig10846	Baculoviral IAP repeat-containing 6 [Gossypium arboreum]
Contig10967	17.3 kDa class I heat shock protein [Glycine soja]
Contig10982	Microtubule-associated TORTIFOLIA1 -like protein [Gossypium arboreum]
Contig11150	Alpha-expansin 1 precursor [Theobroma cacao] Alpha-expansin 1 precursor [Theobroma cacao]
Contig11332	anthocyanidin reductase [Gossypium hirsutum]
Contig11448	Putative methyltransferase [Gossypium arboreum]
Contig11524	Dehydrin ERD10 -like protein [Gossypium arboreum]
Contig11538	Protein FAM32A-like protein [Gossypium arboreum]
Contig11539	Asparticase nepenthesin-2 [Gossypium arboreum]
Contig11547	31 kDa ribonucleoprotein, chloroplastic -like protein [Gossypium arboreum]
Contig11559	hypothetical protein EUGRSUZ_E01263 [Eucalyptus grandis]
Contig11626	Homeobox protein knotted-1-like 3 [Gossypium arboreum]
Contig11639	GDP-L-galactose phosphorylase 1 -like protein [Gossypium arboreum]
Contig11667	Translation initiation factor SUI1 family protein [Theobroma cacao]
Contig11677	hypothetical protein VITISV_009275 [Vitis vinifera]
Contig11773	hypothetical protein F383_12098 [Gossypium arboreum]
Contig11883	Non-structural polyprotein 1AB [Gossypium arboreum]
Contig11896	Reticulon-like protein B5 [Gossypium arboreum]
Contig11924	Serine/threonine-protein kinase atr [Gossypium arboreum]
Contig12029	Chaperone DnaJ [Gossypium arboreum]
Contig12137	26S proteasome non-ATPase regulatory subunit 1 [Gossypium arboreum]
Contig12180	Eukaryotic translation initiation factor 4G -like protein [Gossypium arboreum]
Contig12241	DNA mismatch repair mutL [Gossypium arboreum]
Contig12306	EF hand calcium-binding family protein [Theobroma cacao]
Contig12312	BEL1-like homeodomain protein 8, putative [Theobroma cacao]
Contig12362	HXXXD-type acyl-transferase family protein, putative [Theobroma cacao]
Contig12367	hypothetical protein F383_34729 [Gossypium arboreum]
Contig12385	O-fucosyltransferase family protein [Theobroma cacao]
Contig12444	Pentatricopeptide repeat-containing protein, putative [Theobroma cacao]
Contig12452	Structural molecules [Theobroma cacao]
Contig12662	Uncharacterized protein TCM_002002 [Theobroma cacao]
Contig12676	fiber dehydroascorbate reductase protein [Gossypium hirsutum]
Contig12743	putative elongator complex 2 [Gossypium arboreum]
Contig12749	RNA polymerase II elongation factor ELL [Gossypium arboreum]
Contig12824	Ubiquitin-specific protease 16, putative isoform 1 [Theobroma cacao]
Contig12872	hypothetical protein F383_03799 [Gossypium arboreum]
Contig12895	unnamed protein product [Vitis vinifera]
Contig12910	ATP-dependent dethiobiotin synthetase BioD [Gossypium arboreum]
Contig12944	Transcription factor protein [Gossypium arboreum]
Contig13033	Uncharacterized protein TCM_033176 [Theobroma cacao]
Contig13124	B3 domain-containing REM16 -like protein [Gossypium arboreum]
Contig13188	Glutathione S-transferase zeta class [Gossypium arboreum]
Contig13191	OTU domain-containing [Gossypium arboreum]
Contig13216	Cyclophilin-like peptidyl-prolyl cis-trans isomerase family protein isoform 1 [Theobroma cacao]
Contig13217	Uncharacterized protein TCM_002274 [Theobroma cacao]
Contig13274	Heterogeneous nuclear ribonucleoprotein D-like protein [Gossypium arboreum]
Contig13302	PREDICTED: sigma factor binding protein 1, chloroplastic-like [Nelumbo nucifera]
Contig13338	hypothetical protein F383_01154 [Gossypium arboreum]
Contig13344	putative V-type proton ATPase 20 kDa proteolipid subunit [Gossypium arboreum]
Contig13488	actin-3 [Pyrenophora tritici-repentis Pt-1C-BFP]
Contig13514	NC domain-containing-related-like protein [Theobroma cacao]
Contig13519	putative beta-D-xylosidase 7 -like protein [Gossypium arboreum]
Contig13545	Vesicle-associated 1-2 -like protein [Gossypium arboreum]
Contig13572	Cellulose synthase-like protein E1 [Gossypium arboreum]
Contig13606	Translation initiation factor SUI1 family protein [Theobroma cacao]
Contig13621	Tetratricopeptide repeat 1 [Gossypium arboreum]
Contig13636	29 kDa ribonucleoprotein A, chloroplastic [Gossypium arboreum]
Contig13779	Pentatricopeptide repeat-containing -like protein [Gossypium arboreum]
Contig13793	Calcium-dependent phosphotriesterase superfamily protein [Theobroma cacao]
Contig13832	TPA_inf: aquaporin PIP1;8 [Gossypium hirsutum]
Contig13837	CBL-interacting protein kinase 10 [Theobroma cacao]
Contig13892	Uncharacterized protein isoform 2, partial [Theobroma cacao]
Contig14021	Syntaxin-61 -like protein [Gossypium arboreum]
Contig14050	Matrix 1 [Gossypium arboreum]
Contig14071	28 kDa ribonucleoprotein, chloroplastic [Gossypium arboreum]
Contig14214	PREDICTED: glucan endo-1,3-beta-glucosidase-like protein 2-like [Citrus sinensis]
Contig14307	Protein grpE [Gossypium arboreum]
Contig14362	Uncharacterized protein TCM_029075 [Theobroma cacao]
Contig14382	Uncharacterized protein TCM_007071 [Theobroma cacao]
Contig14427	Uncharacterized protein isoform 3, partial [Theobroma cacao]
Contig14435	Cyclophilin-like peptidyl-prolyl cis-trans isomerase family protein [Theobroma cacao]
Contig14480	Superoxide dismutase 1 copper chaperone [Gossypium arboreum]
Contig14687	Ubiquitin supergroup,Ribosomal protein L40e [Theobroma cacao]
Contig14746	Nuclear pore complex Nup85 -like protein [Gossypium arboreum]
Contig14875	VQ motif-containing protein [Theobroma cacao]
Contig14938	F-box SKIP8 -like protein [Gossypium arboreum]
Contig14946	Cytochrome P450 [Gossypium arboreum]
Contig14947	Sugar transport 7 -like protein [Gossypium arboreum]
Contig15041	hypothetical protein F383_20100 [Gossypium arboreum]
Contig15072	Ethylene-insensitive 2 -like protein [Gossypium arboreum]
Contig15090	3-ketoacyl-CoA synthase 3 [Gossypium hirsutum]
Contig15092	unknown [Lotus japonicus]
Contig15094	Zinc finger family protein [Theobroma cacao]
Contig15198	Transducin/WD40 repeat-like superfamily protein isoform 2 [Theobroma cacao]
Contig15247	Protein very KIND [Gossypium arboreum]
Contig15298	putative C24B11.05 [Gossypium arboreum]
Contig15308	Fructokinase-1 [Gossypium arboreum]
Contig15333	hypothetical protein PRUPE_ppa022433mg, partial [Prunus persica]
Contig15445	Putative pentatricopeptide repeat-containing -like protein [Gossypium arboreum]
Contig15469	Cucumisin [Gossypium arboreum]
Contig15485	PIP protein [Gossypium hirsutum] PIP protein [Gossypium hirsutum]
Contig15602	Kinase superfamily protein isoform 7 [Theobroma cacao]
Contig15739	Acidic mammalian chitinase [Gossypium arboreum]
Contig15776	Zinc finger Ran-binding domain-containing 2 [Gossypium arboreum]
Contig15814	polyphenol oxidase 1 [Gossypium hirsutum]
Contig15867	Metal transporter Nramp1 -like protein [Gossypium arboreum]
Contig15890	photosystem I assembly protein Ycf3 [Lactuca sativa]
Contig15909	Pumilio -like protein [Gossypium arboreum]
Contig15963	Microtubule-associated protein RP/EB family member 3 [Gossypium arboreum]
Contig15979	3-ketoacyl-CoA synthase 10 -like protein [Gossypium arboreum]
Contig16033	Peptidyl-prolyl cis-trans isomerase FKBP18, chloroplastic -like protein [Gossypium arboreum]
Contig16096	60S ribosomal L28-1 -like protein [Gossypium arboreum]
Contig16126	Leucine-rich repeat protein kinase family protein [Theobroma cacao]
Contig16139	Uncharacterized protein TCM_014486 [Theobroma cacao]
Contig16245	U5 small nuclear ribonucleoprotein 40 kDa [Gossypium arboreum]
Contig16260	Nitrate transporter 1.5 -like protein [Gossypium arboreum]
Contig16271	Late embryogenesis abundant (LEA) hydroxyproline-rich glycoprotein family, putative isoform 1 [Theobroma cacao]
Contig16283	Pheophorbide a oxygenase, chloroplastic -like protein [Gossypium arboreum]
Contig16297	hypothetical protein F383_03812 [Gossypium arboreum]
Contig16350	MATE efflux family protein ALF5 [Gossypium arboreum]
Contig16414	Multiple inositol polyphosphate phosphatase 1 [Gossypium arboreum]
Contig16506	Putative esterase/lipase 2 [Gossypium arboreum]
Contig16524	LOB domain-containing 1 -like protein [Gossypium arboreum]
Contig16546	Uncharacterized protein TCM_004392 [Theobroma cacao]
Contig16588	Eukaryotic translation initiation factor 3 subunit C [Gossypium arboreum]
Contig16638	DnaJ subfamily B member 12 [Gossypium arboreum]
Contig16783	Histone-lysine N-methyltransferase, H3 lysine-9 specific SUVH3 -like protein [Gossypium arboreum]
Contig16867	Cyclase family protein isoform 1 [Theobroma cacao]
Contig16876	Eukaryotic translation initiation factor 3 subunit C [Gossypium arboreum]
Contig16916	Heat shock factor HSF8 [Gossypium arboreum]
Contig16929	Pc20g08420 [Penicillium rubens Wisconsin 54-1255]
Contig16972	Light-mediated development DET1 [Gossypium arboreum]
Contig17032	Ribulose-phosphate 3-epimerase, chloroplastic [Gossypium arboreum]
Contig17063	AMP-dependent synthetase and ligase family protein [Theobroma cacao]
Contig17101	hypothetical protein F383_05449 [Gossypium arboreum]
Contig17135	NADH dehydrogenase C1, chloroplastic/mitochondrial -like protein [Gossypium arboreum]
Contig17141	Uncharacterized protein TCM_000746 [Theobroma cacao]
Contig17184	Heavy metal transport/detoxification superfamily protein, putative [Theobroma cacao]
Contig17284	hypothetical protein OP10G_0030 [Fimbriimonas ginsengisoli Gsoil 348]
Contig17304	E3 ubiquitin-protein ligase SINAT4 -like protein [Gossypium arboreum]
Contig17418	Zinc finger CCHC domain-containing 10 [Gossypium arboreum]
Contig17449	bushy growth protein, partial [Gossypium raimondii]
Contig17503	sterol glucosyltransferase 2 [Gossypium hirsutum]
Contig17542	protein strubbelig-receptor family 6 [Gossypium arboreum]
Contig17550	Ras-related small GTP-binding family protein [Theobroma cacao]
Contig17578	GRAM domain-containing 1A [Gossypium arboreum]
Contig17642	Retinoblastoma-related protein [Gossypium arboreum]
Contig17688	Staurosporin and temperature sensitive 3-like b [Theobroma cacao]
Contig17716	Metallothiol transferase fosB [Gossypium arboreum]
Contig17760	nuclear snf4 [Gossypium arboreum]
Contig17834	Cytokinin response factor 2, putative [Theobroma cacao]
Contig17863	Protein FAM32A-like protein [Gossypium arboreum]
Contig17927	protein phosphatase, partial [Gossypium hirsutum]
Contig17957	Protein EssC [Gossypium arboreum]
Contig18106	50S ribosomal L3-2, chloroplastic -like protein [Gossypium arboreum]
Contig18150	Protein phosphatase 1 regulatory subunit pprA [Gossypium arboreum]
Contig18156	SU(VAR)3-9, putative [Theobroma cacao]
Contig18176	Voltage dependent anion channel 2 [Theobroma cacao]
Contig18226	Heat shock 70 kDa 15 -like protein [Gossypium arboreum]
Contig18263	Nucleoside-triphosphatase [Gossypium arboreum]
Contig18280	Glutamate synthase 1 isoform 1 [Theobroma cacao]
Contig18303	hypothetical protein F383_05449 [Gossypium arboreum]
Contig18338	Cellulose synthase A catalytic subunit 3 [UDP-forming] -like protein [Gossypium arboreum]
Contig18360	Phosphoinositide phospholipase C 2 -like protein [Gossypium arboreum]
Contig18390	Ubiquitin-activating enzyme E1 2 -like protein [Gossypium arboreum]
Contig18426	Allene oxide synthase [Theobroma cacao]
Contig18464	Galactokinase -like protein [Gossypium arboreum]
Contig18467	ATP-dependent protease ATPase subunit HslU [Gossypium arboreum]
Contig18501	chloroplast allene oxide synthase [Gossypium hirsutum]
Contig18517	hypothetical protein PRUPE_ppa013350mg [Prunus persica]
Contig18521	NIPA-like protein [Gossypium arboreum]
Contig18533	Protein FRIGIDA [Gossypium arboreum]
Contig18561	Splicing factor U2af large subunit B [Gossypium arboreum]
Contig18586	Serine/threonine-protein phosphatase 6 regulatory ankyrin repeat subunit A [Gossypium arboreum]
Contig18587	putative U6 snRNA-associated Sm-like protein LSm4 [Gossypium arboreum]
Contig18602	Pc21g01360 [Penicillium rubens Wisconsin 54-1255]
Contig18603	hypothetical protein JCGZ_04988 [Jatropha curcas]
Contig18619	Wall associated kinase-like 6, putative [Theobroma cacao]
Contig18671	Mterfd1 [Gossypium arboreum]
Contig18716	Laminin subunit alpha-1 [Gossypium arboreum]
Contig18728	Uncharacterized protein TCM_034930 [Theobroma cacao]
Contig18740	Peroxidase 3 -like protein [Gossypium arboreum]
Contig18792	SNW domain-containing 1 [Gossypium arboreum]
Contig18831	Serine/threonine protein phosphatase 2A 59 kDa regulatory subunit B' eta isoform 1 [Theobroma cacao]
Contig18963	Kinase superfamily protein isoform 4 [Theobroma cacao]
Contig18981	Sterol 3-beta-glucosyltransferase [Gossypium arboreum]
Contig18991	Ataxin-7-like protein 1 [Gossypium arboreum]
Contig18998	Glutaredoxin family protein [Theobroma cacao]
Contig19117	Basic pentacysteine 2 isoform 1 [Theobroma cacao]
Contig19145	Shaggy-related protein kinase eta [Gossypium arboreum]
Contig19148	Myeloid leukemia factor 1 [Gossypium arboreum]
Contig19193	Vacuolar sorting-associated protein 4 [Gossypium arboreum]
Contig19207	50S ribosomal L22 [Gossypium arboreum]
Contig19256	hypothetical protein F383_12963 [Gossypium arboreum]
Contig19283	Formate dehydrogenase-2C mitochondrial [Gossypium arboreum]
Contig19341	20S proteasome subunit alpha-1 [Gossypium hirsutum]
Contig19374	Uncharacterized protein TCM_008391 [Theobroma cacao]
Contig19387	Endoplasmin [Gossypium arboreum]
Contig19421	PREDICTED: NADH dehydrogenase [ubiquinone] flavoprotein 1, mitochondrial isoform X4 [Phoenix dactylifera]
Contig19500	hypothetical protein VITISV_009275 [Vitis vinifera]
Contig19504	Uncharacterized protein TCM_042046 [Theobroma cacao]
Contig19538	Ubiquitin carboxyl-terminal hydrolase isozyme L3 [Gossypium arboreum]
Contig19548	putative receptor protein kinase TMK1 [Gossypium arboreum]
Contig19596	Ribosomal protein L5 B isoform 1 [Theobroma cacao]
Contig19599	Ubiquitin-conjugating enzyme E2 13 -like protein [Gossypium arboreum]
Contig19627	Kinase superfamily protein isoform 1 [Theobroma cacao]
Contig19646	hypothetical protein F383_22473 [Gossypium arboreum]
Contig19655	ATPase, V1 complex, subunit B protein isoform 3 [Theobroma cacao]
Contig19673	hypothetical protein F383_15630 [Gossypium arboreum]
Contig19718	RING/U-box superfamily protein [Theobroma cacao]
Contig19727	hypothetical protein F383_16007 [Gossypium arboreum]
Contig19730	CLK4-associating serine/arginine rich [Gossypium arboreum]
Contig19843	hypothetical protein F383_30684 [Gossypium arboreum]
Contig19866	Lateral root primordium protein-related, putative [Theobroma cacao]
Contig19898	Domain of Uncharacterized protein function (DUF23) isoform 1 [Theobroma cacao]
Contig19968	PREDICTED: uncharacterized protein LOC104880653 [Vitis vinifera]
Contig19986	Kinase superfamily protein, putative isoform 2 [Theobroma cacao]
Contig19987	PLATZ [Gossypium hirsutum]
Contig20019	Uncharacterized protein TCM_042511 [Theobroma cacao]
Contig20030	Eukaryotic translation initiation factor 4G, putative isoform 1 [Theobroma cacao]
Contig20046	Leucine-rich repeat (LRR) family protein [Theobroma cacao]
Contig20069	Cytochrome B5, n3,ATCB5-D,CB5-D [Theobroma cacao]
Contig20082	Acyl-coenzyme A thioesterase 13 [Gossypium arboreum]
Contig20114	ADP-ribosylation factor-related 1 [Gossypium arboreum]
Contig20125	U-box domain-containing 15 -like protein [Gossypium arboreum]
Contig20142	FAS-associated factor 2-A [Gossypium arboreum]
Contig20146	Serp2 [Gossypium arboreum]
Contig20193	ACC synthase [Gossypium hirsutum]
Contig20202	Zinc finger family protein, putative [Theobroma cacao]
Contig20232	Mitogen-activated protein kinase kinase kinase 1 [Gossypium arboreum]
Contig20242	Serine/threonine-protein phosphatase 2A regulatory subunit B'' subunit alpha [Gossypium arboreum]
Contig20315	polyprotein [Gossypium barbadense]
Contig20384	Heat shock 70 kDa 16 -like protein [Gossypium arboreum]
Contig20386	ABC transporter C family member 2 [Gossypium arboreum]
Contig20395	Uncharacterized protein TCM_007020 [Theobroma cacao]
Contig20468	C2H2 zinc finger protein [Gossypium hirsutum]
Contig20477	Serine/threonine-protein kinase Nek2 [Gossypium arboreum]
Contig20478	Serine/threonine-protein kinase Nek2 [Gossypium arboreum]
Contig20508	Putative G3BP-like protein [Gossypium arboreum]
Contig20514	Plasminogen activator inhibitor 1 [Gossypium arboreum]
Contig20523	Receptor-like cytosolic serine/threonine-protein kinase RBK1 [Gossypium arboreum]
Contig20577	Sulfite reductase [ferredoxin] [Gossypium arboreum]
Contig20593	FAD/NAD(P)-binding oxidoreductase family protein [Theobroma cacao]
Contig20598	Transcription factor bHLH47 -like protein [Gossypium arboreum]
Contig20623	Proton pump interactor 1-like protein [Theobroma cacao]
Contig20631	Rho GTPase-activating gacA [Gossypium arboreum]
Contig20664	Expansin-like A1 [Gossypium arboreum]
Contig20672	Myrcene synthase, chloroplastic [Gossypium arboreum]
Contig20757	hypothetical protein F383_25635 [Gossypium arboreum]
Contig20758	Lysyl-tRNA synthetase 1 [Theobroma cacao]
Contig20782	Serine/arginine repetitive matrix 1 [Gossypium arboreum]
Contig20842	PREDICTED: uncharacterized protein LOC104417007 [Eucalyptus grandis]
Contig20849	hypothetical protein F383_03967 [Gossypium arboreum]
Contig20964	Protein disulfide-isomerase LQY1 -like protein [Gossypium arboreum]
Contig20984	LOF-like transcription factor LOF3 [Gossypium hirsutum]
Contig21035	Glycine-rich RNA-binding 2, mitochondrial -like protein [Gossypium arboreum]
Contig21081	hypothetical protein F383_12310 [Gossypium arboreum]
Contig21190	PREDICTED: uncharacterized protein LOC101504607, partial [Cicer arietinum]
Contig21265	WD repeat-containing 44 [Gossypium arboreum]
Contig21274	12-oxophytodienoate reductase 3 [Gossypium arboreum]
Contig21311	Ribosomal biogenesis LAS1L [Gossypium arboreum]
Contig21332	Kelch repeat-containing [Gossypium arboreum]
Contig21341	SAUR-like auxin-responsive protein family [Theobroma cacao]
Contig21396	hypothetical protein POPTR_0016s12070g [Populus trichocarpa]
Contig21501	hypothetical protein F383_10949 [Gossypium arboreum]
Contig21509	putative permease [Gossypium hirsutum]
Contig21525	hypothetical protein F383_09496 [Gossypium arboreum]
Contig21637	Asparticase [Gossypium arboreum]
Contig21679	cellulose synthase [Gossypium hirsutum]
Contig21683	Inositol monophosphatase 3 [Gossypium arboreum]
Contig21723	CRINKLY4 related 2 [Theobroma cacao]
Contig21724	Kinesin-4 -like protein [Gossypium arboreum]
Contig21901	polyubiquitin UBQ14 [Cucumis sativus]
Contig21920	Acetyl-CoA carboxylase 1 -like protein [Gossypium arboreum]
Contig21921	Acyl-coenzyme A oxidase 3, peroxisomal -like protein [Gossypium arboreum]
Contig21992	Uncharacterized protein TCM_044677 [Theobroma cacao]
Contig22014	TBC1 domain family member 5 [Gossypium arboreum]
Contig22049	Tubulin alpha chain [Gossypium arboreum]
Contig22101	root hair defective 3 -like protein [Gossypium arboreum]
Contig22280	GDP-L-galactose phosphorylase 1 -like protein [Gossypium arboreum]
Contig22293	arabinose kinase [Gossypium hirsutum]
Contig22306	Transcription factor bHLH74 -like protein [Gossypium arboreum]
Contig22396	5'-adenylylsulfate reductase 3, chloroplastic -like protein [Gossypium arboreum]
Contig22398	Inositol monophosphatase 3 [Gossypium arboreum]
Contig22442	Uncharacterized protein TCM_008391 [Theobroma cacao]
Contig22486	SPFH/Band 7/PHB domain-containing membrane-associated protein family isoform 1 [Theobroma cacao]
Contig22512	translation factor sui1, putative [Ricinus communis]
Contig22513	alpha-tubulin [Gossypium hirsutum]
Contig22731	3-oxo-5-alpha-steroid 4-dehydrogenase 1 [Gossypium arboreum]
Contig22739	Myristoyl-acyl carrier thioesterase, chloroplastic-like protein [Theobroma cacao]
Contig22903	DOF zinc finger protein 1, putative [Theobroma cacao]
Contig22937	Multidrug and toxin extrusion protein 2 [Theobroma cacao]
Contig22952	Tetratricopeptide repeat-like superfamily protein, putative [Theobroma cacao]
Contig22978	Malectin/receptor-like protein kinase family protein [Theobroma cacao]
Contig22996	polyubiquitin, partial [Wolffia australiana]
Contig23072	Long-chain base1 isoform 1 [Theobroma cacao]
Contig23129	C2H2-type zinc finger family protein [Theobroma cacao]
Contig23169	RNA polymerase beta'' subunit [Gossypium hirsutum]
Contig23277	hypothetical protein F383_02074 [Gossypium arboreum]
Contig23488	PREDICTED: NADH dehydrogenase [ubiquinone]
Contig23545	ADP,ATP carrier 1, chloroplastic -like protein [Gossypium arboreum]
Contig23643	Elongator complex 3 -like protein [Gossypium arboreum]
Contig23905	hypothetical protein F383_03567 [Gossypium arboreum]
Contig23961	DNA-directed RNA polymerase II isoform 1 [Theobroma cacao]
Contig23972	putative V-type proton ATPase 20 kDa proteolipid subunit [Gossypium arboreum]
Contig23977	RecName: Full=Oleosin 16.4 kDa [Gossypium hirsutum]
Contig24061	Dof zinc finger DOF4.6 -like protein [Gossypium arboreum]
Contig24064	Filament-like plant protein 4 [Gossypium arboreum]
Contig24202	Thioredoxin reductase 2 -like protein [Gossypium arboreum]
Contig24413	hypothetical protein F383_14062 [Gossypium arboreum]
Contig24431	Tubby-like F-box protein 3 [Gossypium arboreum]
Contig24473	TRNA pseudouridine synthase B [Theobroma cacao]
Contig24479	Malectin/receptor-like protein kinase family protein [Theobroma cacao]
Contig24495	Serp2 [Gossypium arboreum]
Contig24606	Melibiase family protein [Theobroma cacao]
Contig24633	E3 ubiquitin-protein ligase SINAT4 -like protein [Gossypium arboreum]
Contig24746	hypothetical protein F383_30923 [Gossypium arboreum]
Contig24776	ABC transporter B family member 26, chloroplastic [Gossypium arboreum]
Contig24862	Sorting nexin-13 [Gossypium arboreum]
Contig24881	hypothetical protein F383_12676 [Gossypium arboreum]
Contig24918	suppressor of gene silencing 3 [Gossypium arboreum]
Contig25000	AMP deaminase [Theobroma cacao]
Contig25008	40S ribosomal S15 [Gossypium arboreum]
Contig25019	RALFL33, putative [Theobroma cacao]
Contig25074	Transforming acidic coiled-coil-containing 2 [Gossypium arboreum]
Contig25104	putative plant SNARE 13 -like protein [Gossypium arboreum]
Contig25172	Uncharacterized protein isoform 2 [Theobroma cacao]
Contig25416	Small ubiquitin-related modifier 2 -like protein [Gossypium arboreum]
Contig25621	Disease resistance-responsive family protein [Theobroma cacao]
Contig25660	Mannose-binding lectin superfamily protein, putative isoform 3 [Theobroma cacao]
Contig25701	SEC1 family transport protein SLY1 [Gossypium arboreum]
Contig25703	O-Glycosyl hydrolases family 17 protein [Theobroma cacao]
Contig25719	Protein SET [Gossypium arboreum]
Contig25771	Ribosomal protein S13A [Theobroma cacao]
Contig25814	hypothetical protein PRUPE_ppa003104mg [Prunus persica]
Contig25877	Triacylglycerol lipase 1 -like protein [Gossypium arboreum]
Contig25894	Crt [Gossypium arboreum]
Contig25952	Glutamate decarboxylase [Gossypium arboreum]
Contig25970	BTB/POZ domain-containing NPY2 -like protein [Gossypium arboreum]
Contig25986	BAG family molecular chaperone regulator 5, mitochondrial [Gossypium arboreum]
Contig26057	homeodomain protein HOX2 [Gossypium arboreum]
Contig26077	Luminal-binding 5 [Gossypium arboreum]
Contig26145	Cu/Zn superoxide dismutase [synthetic construct]
Contig26172	TTG1-like protein [Gossypium hirsutum]
Contig26185	Shikimate kinase, chloroplastic [Gossypium arboreum]
Contig26194	hypothetical protein F383_16619 [Gossypium arboreum]
Contig26252	Bifunctional aspartokinase/homoserine dehydrogenase [Gossypium arboreum]
Contig26290	CLK4-associating serine/arginine rich [Gossypium arboreum]
Contig26326	FGFR1 oncogene partner [Gossypium arboreum]
Contig26332	hypothetical protein F383_01163 [Gossypium arboreum]
Contig26382	Heat shock 70 kDa 15 -like protein [Gossypium arboreum]
Contig26470	hypothetical protein F383_13827 [Gossypium arboreum]
Contig26526	UDP-N-acetylglucosamine 1-carboxyvinyltransferase [Gossypium arboreum]
Contig26533	Omega-hydroxypalmitate O-feruloyl transferase -like protein [Gossypium arboreum]
Contig26585	hypothetical protein F383_24662 [Gossypium arboreum]
Contig26602	Uncharacterized protein TCM_031658 [Theobroma cacao]
Contig26612	hypothetical protein F383_24662 [Gossypium arboreum]
Contig26614	Transducin/WD40 repeat-like superfamily protein [Theobroma cacao]
Contig26640	hypothetical protein F383_30923 [Gossypium arboreum]
Contig26655	Dicarboxylate carrier 2 [Theobroma cacao]
Contig26669	Beta-amylase 8 -like protein [Gossypium arboreum]
Contig26671	hypothetical protein F383_31753 [Gossypium arboreum]
Contig26679	Plant invertase/pectin methylesterase inhibitor superfamily isoform 1 [Theobroma cacao]
Contig26694	Pre-mRNA-splicing factor SF2 [Gossypium arboreum]
Contig26742	Dynamin-related 3A -like protein [Gossypium arboreum]
Contig26747	Eukaryotic translation initiation factor 3 subunit L [Gossypium arboreum]
Contig26776	WD repeat-containing 44 [Gossypium arboreum]
Contig26817	40S ribosomal S6 [Gossypium arboreum]
Contig26839	NAC domain protein NAC54 [Gossypium hirsutum]
Contig26922	DnaJ subfamily C member 25 [Gossypium arboreum]
Contig26961	hypothetical protein F383_16007 [Gossypium arboreum]
Contig26988	Uncharacterized protein TCM_041678 [Theobroma cacao]
Contig26996	Cyclin-A3-2 -like protein [Gossypium arboreum]
Contig27067	Subtilase family protein [Theobroma cacao]
Contig27127	hypothetical protein F383_08547 [Gossypium arboreum]
Contig27178	F-box/kelch-repeat OR23 -like protein [Gossypium arboreum]
Contig27208	putative acetyltransferase NSI [Gossypium arboreum]
Contig27217	Tetratricopeptide repeat-like superfamily protein isoform 1 [Theobroma cacao]
Contig27220	Gap junction beta-4 protein isoform 1 [Theobroma cacao]
Contig27243	MADS15 [Gossypium hirsutum]
Contig27256	Exostosin family protein [Theobroma cacao]
Contig27346	Cyclin-D3-1 -like protein [Gossypium arboreum]
Contig27379	Pre-mRNA splicing factor-related [Theobroma cacao]
Contig27454	Penicillin-binding 1A [Gossypium arboreum]
Contig27481	putative PDF1-interacting protein 2, partial [Gossypium barbadense]
Contig27488	CTL-like protein [Gossypium arboreum]
Contig27516	Sensory transduction histidine kinase, putative isoform 1 [Theobroma cacao]
Contig27520	ASH1-related protein 2, putative isoform 1 [Theobroma cacao]
Contig27579	BAHD acyltransferase DCR -like protein [Gossypium arboreum]
Contig27602	pheromone-processing carboxypeptidase kex1 [Gossypium arboreum]
Contig27614	Porphobilinogen deaminase, chloroplastic [Gossypium arboreum]
Contig27624	S-adenosyl-L-methionine-dependent methyltransferases superfamily protein, putative isoform 2 [Theobroma cacao]
Contig27663	Pyridoxine 5'-phosphate synthase [Gossypium arboreum]
Contig27720	homeodomain protein GhHOX2 [Gossypium hirsutum]
Contig27756	hypothetical protein F383_17166 [Gossypium arboreum]
Contig27782	Protein ELC-like protein [Gossypium arboreum]
Contig27798	Copper-transporting ATPase 2 [Gossypium arboreum]
Contig27849	EXS (ERD1/XPR1/SYG1) family protein, putative [Theobroma cacao]
Contig27915	Protein gar2 [Gossypium arboreum]
Contig27931	Chaperone YajL [Gossypium arboreum]
Contig27938	Formin-like protein 18 [Theobroma cacao]
Contig27941	hypothetical protein F383_14753 [Gossypium arboreum]
Contig27964	E3 ubiquitin-protein ligase MARCH6 [Gossypium arboreum]
Contig28012	putative PDF1-interacting protein 2, partial [Gossypium barbadense]
Contig28120	Myeloid leukemia factor 1 [Gossypium arboreum]
Contig28169	AP2/B3-like transcriptional factor family protein, putative [Theobroma cacao]
Contig28199	Long chain acyl-CoA synthetase 9, chloroplastic -like protein [Gossypium arboreum]
Contig28214	Microtubule associated protein (MAP65/ASE1) family protein isoform 1 [Theobroma cacao]
Contig28267	C2 calcium/lipid-binding plant phosphoribosyltransferase family protein [Theobroma cacao]
Contig28315	Serinc-domain containing serine and sphingolipid biosynthesis protein [Theobroma cacao]
Contig28334	Transcription factor MYB1R1 [Gossypium arboreum]
Contig28360	Ribosomal protein L12/ ATP-dependent Clp protease adaptor protein ClpS family protein [Theobroma cacao]
Contig28364	Alpha/beta-Hydrolases superfamily protein isoform 1 [Theobroma cacao]
Contig28370	Hydroxyproline-rich glycoprotein family protein, putative isoform 2 [Theobroma cacao]
Contig28372	Plant invertase/pectin methylesterase inhibitor superfamily [Theobroma cacao]
Contig28434	N-acetylglucosaminyltransferase [Gossypium hirsutum]
Contig28483	hypothetical protein F383_24231 [Gossypium arboreum]
Contig28494	Late embryogenesis abundant hydroxyproline-rich glycoprotein family, putative [Theobroma cacao]
Contig28569	hypothetical protein F383_16596 [Gossypium arboreum]
Contig28574	arginine/serine-rich splicing factor, putative [Ricinus communis]
Contig28589	hypothetical protein F383_20781 [Gossypium arboreum]
Contig28684	Elongation factor 4 [Gossypium arboreum]
Contig28688	Auxin response factor 2 -like protein [Gossypium arboreum]
Contig28722	Hyoscyamine 6-dioxygenase [Gossypium arboreum]
Contig28727	Heptahelical transmembrane protein1 isoform 1 [Theobroma cacao]
Contig28748	Copper-transporting ATPase 2 [Gossypium arboreum]
Contig28771	Protein SSXT [Gossypium arboreum]
Contig28788	Cellulose synthase family protein isoform 1 [Theobroma cacao]
FE659348.1	RNA-directed DNA polymerase [Theobroma cacao]
DN804431.1	G1/S-specific cyclin-E [Gossypium arboreum]
DN804270.1	Serine hydroxymethyltransferase, mitochondrial -like protein [Gossypium arboreum]
DN804241.1	Formate dehydrogenase-2C mitochondrial [Gossypium arboreum]
DN803342.1	Heat shock STI [Gossypium arboreum]
EY196245.1	Acetyl-CoA carboxylase 1 -like protein [Gossypium arboreum]
EY197327.1	abscisic acid-insensitive 5-like protein 4 [Gossypium arboreum]
EY197235.1	Uncharacterized protein TCM_029139 [Theobroma cacao]
EY196015.1	Lysine histidine transporter-like 8 [Gossypium arboreum]
EY196724.1	Calcium sensing receptor, chloroplastic -like protein [Gossypium arboreum]
EY197175.1	Coiled-coil domain-containing protein 124 isoform 1 [Theobroma cacao]
EY196583.1	UDP-galactose transporter 2 -like protein [Gossypium arboreum]
EY197595.1	hypothetical protein F383_13827 [Gossypium arboreum]
EY197592.1	Chaperone ClpD, chloroplastic -like protein [Gossypium arboreum]
EY197007.1	Beta-glucosidase 15 [Theobroma cacao]
EV485260.1	1,2-dihydroxy-3-keto-5-methylthiopentene dioxygenase 2 [Gossypium arboreum]
EV484134.1	40S ribosomal S20-2 -like protein [Gossypium arboreum]
ES847689.1	CLK4-associating serine/arginine rich [Gossypium arboreum]
ES837467.1	hypothetical protein F383_00912 [Gossypium arboreum]
ES791281.1	hypothetical protein F383_15630 [Gossypium arboreum]
ES842885.1	hypothetical protein F383_09087 [Gossypium arboreum]
ES850699.1	hypothetical protein POPTR_0001s07440g [Populus trichocarpa]
ES842871.1	Eukaryotic aspartyl protease family protein, putative isoform 1 [Theobroma cacao]
ES847637.1	1,2-dihydroxy-3-keto-5-methylthiopentene dioxygenase 2 [Gossypium arboreum]
ES849783.1	hypothetical protein F383_14453 [Gossypium arboreum]
ES827244.1	Ankyrin repeat domain-containing protein 13B [Gossypium arboreum]
ES801713.1	Heat shock 70 kDa 15 -like protein [Gossypium arboreum]
ES850661.1	TRNA--methyltransferase non-catalytic subunit TRM6MTase subunit TRM6 isoform 1 [Theobroma cacao]
ES800636.1	hypothetical protein F383_32122 [Gossypium arboreum]
ES837376.1	Heat shock 70 kDa 15 -like protein [Gossypium arboreum]
EV486146.1	putative aquaporin PIP1-2 [Gossypium arboreum]
ES803574.1	EF hand calcium-binding family protein [Theobroma cacao]
ES846717.1	Heat shock 70 kDa 15 -like protein [Gossypium arboreum]
ES839242.1	60S ribosomal L19-2 -like protein [Gossypium arboreum]
ES802353.1	hypothetical protein F383_18309 [Gossypium arboreum]
ES840374.1	Alpha/beta-Hydrolases superfamily protein isoform 1 [Theobroma cacao]
ES840368.1	ATPase, V1 complex, subunit B protein isoform 3 [Theobroma cacao]
ES820530.1	Cc-nbs-lrr resistance-like protein [Theobroma cacao] Cc-nbs-lrr resistance-like protein [Theobroma cacao]
ES838609.1	1,4-alpha-glucan-branching enzyme [Gossypium arboreum]
ES810605.1	transducin/WD40 repeat-like superfamily protein, partial [Gossypium raimondii]
ES810604.1	Cationic amino acid transporter 9, chloroplastic -like protein [Gossypium arboreum]
ES846666.1	PREDICTED: putative ribonuclease H protein At1g65750-like [Citrus sinensis]
ES816555.1	hypothetical protein F383_02717 [Gossypium arboreum]
ES795451.1	Monodehydroascorbate reductase [Gossypium arboreum]
EV486078.1	PREDICTED: tubulin alpha-3 chain isoform X2 [Cucumis melo]
ES828359.1	ATP-binding domain-containing 4 [Gossypium arboreum]
ES815814.1	Phosphoprotein phosphatase, putative isoform 3 [Theobroma cacao]
ES812479.1	Pentatricopeptide repeat (PPR) superfamily protein [Theobroma cacao]
ES820471.1	50S ribosomal L6, chloroplastic -like protein [Gossypium arboreum]
ES810565.1	Golgin candidate 5 isoform 3 [Theobroma cacao]
ES795402.1	CTC-interacting domain 11 isoform 1 [Theobroma cacao]
EV493402.1	Protein ECHIDNA -like protein [Gossypium arboreum]
ES845055.1	Phosphatidylinositol kinase [Gossypium arboreum]
ES819111.1	Uncharacterized protein isoform 2 [Theobroma cacao]
ES851430.1	Transcriptional corepressor SEUSS -like protein [Gossypium arboreum]
ES804851.1	putative ycf23 [Gossypium arboreum]
ES844998.1	29 kDa ribonucleoprotein A, chloroplastic [Gossypium arboreum]
ES833865.1	Pectin lyase-like superfamily protein [Theobroma cacao]
ES820993.1	hypothetical protein F383_18309 [Gossypium arboreum]
ES804822.1	anthocyanidin reductase 2 [Gossypium hirsutum]
ES804816.1	putative PDF1-interacting protein 2, partial [Gossypium barbadense]
ES833809.1	Aspartate aminotransferase, mitochondrial -like protein [Gossypium arboreum]
ES820950.1	F-box-like/WD repeat-containing protein TBL1XR1 [Gossypium arboreum]
ES807340.1	U5 small nuclear ribonucleoprotein 40 kDa [Gossypium arboreum]
ES828905.1	cinnamate-4-hydroxylase [Gossypium arboreum]
ES804168.1	hypothetical protein F383_03576 [Gossypium arboreum]
ES820775.1	hypothetical protein POPTR_0006s097201g, partial [Populus trichocarpa]
ES812897.1	Serine/threonine-protein phosphatase 6 regulatory ankyrin repeat subunit A [Gossypium arboreum]
ES811364.1	Putative disease resistance RGA3 [Gossypium arboreum]
ES837800.1	Asparticase [Gossypium arboreum]
ES828867.1	Rop guanine nucleotide exchange factor 1 -like protein [Gossypium arboreum]
ES828863.1	chromomethylase 3 [Gossypium hirsutum]
ES820750.1	tubulin, alpha 1 isoform 8-like protein [Camelus ferus]
ES847032.1	Salicylate O-methyltransferase [Gossypium arboreum]
ES835286.1	Glutathione S-transferase U17 -like protein [Gossypium arboreum]
ES812843.1	E3 ubiquitin-protein ligase SINAT4 -like protein [Gossypium arboreum]
ES828825.1	TPA: putative anthocyanidin reductase [Gossypium arboreum]
ES820709.1	Inositol monophosphatase 3 [Gossypium arboreum]
ES812831.1	Heat shock 70 kDa 15 -like protein [Gossypium arboreum]
ES811287.1	29 kDa ribonucleoprotein A, chloroplastic [Gossypium arboreum]
ES790671.1	Pleckstrin domain-containing family A member 8 [Gossypium arboreum]
ES794081.1	Thioredoxin X, chloroplastic -like protein [Gossypium arboreum]
ES834589.1	Golgin candidate 5 isoform 3 [Theobroma cacao]
ES834588.1	Chlorophyll a-b binding 13, chloroplastic [Gossypium arboreum]
ES808255.1	Integrase-type DNA-binding superfamily protein isoform 1 [Theobroma cacao]
ES790620.1	Serine/threonine-protein kinase mph1 [Gossypium arboreum]
EV499117.1	Transportin-3 [Gossypium arboreum]
ES835983.1	translation elongation factor 1A-6 [Gossypium hirsutum]
ES849153.1	Acyl-coenzyme A oxidase 4, peroxisomal -like protein [Gossypium arboreum]
ES834528.1	ATP synthase subunit O, mitochondrial [Theobroma cacao]
ES808196.1	Dehydrin ERD10 -like protein [Gossypium arboreum]
ES848659.1	Methionine S-methyltransferase -like protein [Gossypium arboreum]
ES805231.1	Bifunctional aspartokinase/homoserine dehydrogenase [Gossypium arboreum]
ES830699.1	PREDICTED: uncharacterized protein LOC103334406 [Prunus mume]
ES826700.1	Rho GTPase-activating gacA [Gossypium arboreum]
ES826694.1	60S ribosomal L28-1 -like protein [Gossypium arboreum]
ES826671.1	Vacuolar cation/proton exchanger 3 -like protein [Gossypium arboreum]
ES839051.1	hypothetical protein F383_15630 [Gossypium arboreum]
ES839045.1	Alpha chain of nascent polypeptide associated complex [Theobroma cacao]
ES810079.1	ABC transporter F family member 1 [Theobroma cacao]
ES839027.1	Transcription factor ILR3 -like protein [Gossypium arboreum]
ES831389.1	short chain alcohol dehydrogenase [Gossypium hirsutum]
ES819934.1	alpha-tubulin, partial [x Doritaenopsis hybrid cultivar]
ES804033.1	Octicosapeptide/Phox/Bem1p family protein, putative isoform 1 [Theobroma cacao]
ES847901.1	40S ribosomal S15 [Gossypium arboreum]
EV490203.1	29 kDa ribonucleoprotein A, chloroplastic [Gossypium arboreum]
ES805175.1	Transcriptional corepressor SEUSS [Gossypium arboreum]
ES791003.1	WD repeat-containing 13 [Gossypium arboreum]
ES812755.1	GDSL-like Lipase/Acylhydrolase superfamily protein, putative [Theobroma cacao]
ES835641.1	hypothetical protein VITISV_009275 [Vitis vinifera]
ES812746.1	LisH dimerization motif,WD40/YVTN repeat-like-containing domain isoform 2 [Theobroma cacao]
ES805123.1	Histone deacetylase 19 -like protein [Gossypium arboreum]
EV497990.1	Pentatricopeptide repeat-containing -like protein [Gossypium arboreum]
EV484003.1	predicted protein [Physcomitrella patens]
ES829507.1	Histone H3 K4-specific methyltransferase SET7/9 family protein [Theobroma cacao]
ES808737.1	histone 4, partial [Codiaeum variegatum]
ES808720.1	unknown [Picea sitchensis]
EV483967.1	central motor kinesin 1 [Gossypium hirsutum]
ES826302.1	hypothetical protein F383_18314 [Gossypium arboreum]
ES826282.1	Auxin-responsive IAA26 -like protein [Gossypium arboreum]
ES808696.1	hypothetical protein F383_05313 [Gossypium arboreum]
ES822705.1	hypothetical protein F383_10296 [Gossypium arboreum]
EV492805.1	cbbY [Gossypium arboreum]
ES810783.1	DNA-directed RNA polymerase subunit beta'' [Gossypium arboreum]
EV482964.1	Kinesin-like protein KIF2C [Gossypium arboreum]
ES848632.1	Blue-light photoreceptor PHR2 -like protein [Gossypium arboreum]
ES793489.1	flavonoid 3',5'-hydroxylase [Gossypium hirsutum]
ES843943.1	putative V-type proton ATPase 20 kDa proteolipid subunit [Gossypium arboreum]
ES825726.1	Auxin response factor 1 -like protein [Gossypium arboreum]
ES815142.1	Scarecrow-like protein 3 isoform 2 [Theobroma cacao]
ES815140.1	FERONIA receptor-like kinase [Citrus trifoliata]
ES810504.1	anthocyanidin reductase [Gossypium hirsutum]
ES807887.1	Pyruvate kinase family protein [Theobroma cacao]
ES803046.1	PREDICTED: uncharacterized protein LOC104810990 [Tarenaya hassleriana]
ES843922.1	Chaperonin CPN60-2, mitochondrial [Gossypium arboreum]
ES832437.1	Cytochrome P450 [Gossypium arboreum]
ES807878.1	hypothetical protein F383_20743 [Gossypium arboreum]
ES843205.1	Ubiquitin-conjugating enzyme E2 13 -like protein [Gossypium arboreum]
EV482408.1	40S ribosomal S3-3 -like protein [Gossypium arboreum]
ES803006.1	cinnamate-4-hydroxylase [Gossypium hirsutum]
ES807841.1	Transcription initiation factor TFIID subunit 13 [Gossypium arboreum]
ES799444.1	hypothetical protein PRUPE_ppa012628mg [Prunus persica]
EV497841.1	hypothetical protein F383_05313 [Gossypium arboreum]
ES851788.1	Patellin-3 -like protein [Gossypium arboreum]
ES827560.1	hypothetical protein F383_15475 [Gossypium arboreum]
ES801622.1	Interactor of constitutive active ROPs 3 -like protein [Gossypium arboreum]
ES844283.1	Fructose-bisphosphate aldolase, cytoplasmic isozyme [Gossypium arboreum]
ES801593.1	hypothetical protein F383_00215 [Gossypium arboreum]
EV498884.1	cinnamate-4-hydroxylase [Gossypium hirsutum]
ES840148.1	Glutamate decarboxylase [Gossypium arboreum]
ES805595.1	GDSL-like Lipase/Acylhydrolase superfamily protein, putative [Theobroma cacao]
ES821750.1	Uncharacterized protein TCM_030365 [Theobroma cacao]
ES793180.1	polyubiquitin 3, partial [Pinus massoniana]
ES792692.1	Nucleoside diphosphate kinase family protein [Theobroma cacao]
ES793163.1	Serine/threonine-protein kinase Nek2 [Gossypium arboreum]
ES851333.1	F-box family protein [Theobroma cacao]
ES814450.1	hypothetical protein F383_23299 [Gossypium arboreum]
ES811738.1	Reticulon-like protein B5 [Gossypium arboreum]
ES842297.1	fiber dehydroascorbate reductase protein [Gossypium hirsutum]
ES838160.1	hypothetical protein F383_05850 [Gossypium arboreum]
ES814436.1	Formin-like protein 18 [Theobroma cacao]
ES842285.1	Reticulon-like protein B5 [Gossypium arboreum]
ES834955.1	putative 2-aminoethanethiol dioxygenase [Gossypium arboreum]
ES804693.1	Histone deacetylase 19 -like protein [Gossypium arboreum]
ES798172.1	hypothetical protein F383_00215 [Gossypium arboreum]
ES838097.1	Nuclear transcription factor Y subunit B-3 [Theobroma cacao]
ES834916.1	AGAMOUS-like 104 [Theobroma cacao]
ES834909.1	Ankyrin repeat domain-containing 2 -like protein [Gossypium arboreum]
ES829915.1	Serine/threonine-protein kinase CTR1 [Gossypium arboreum]
ES829898.1	Histone deacetylase 19 -like protein [Gossypium arboreum]
ES829896.1	Nucleoside diphosphate kinase family protein [Theobroma cacao]
ES814353.1	unnamed protein product [Vitis vinifera]
ES849335.1	Rho GTPase-activating gacA [Gossypium arboreum]
ES814100.1	StAR-related lipid transfer 7, mitochondrial [Gossypium arboreum]
ES793146.1	Two-component response regulator ARR9 -like protein [Gossypium arboreum]
EV483485.1	hypothetical protein F383_16541 [Gossypium arboreum]
EV483479.1	putative glycerol-3-phosphate acyltransferase 3 -like protein [Gossypium arboreum]
ES816227.1	3-ketoacyl-CoA synthase 13 [Gossypium raimondii]
ES806245.1	GDP-L-galactose phosphorylase 1 -like protein [Gossypium arboreum]
EV483449.1	Ribulose-phosphate 3-epimerase, chloroplastic [Gossypium arboreum]
ES836607.1	RNA-binding 39 [Gossypium arboreum]
ES799010.1	dna replication complex gins sld5 [Gossypium arboreum]
ES847498.1	6-phosphogluconate dehydrogenase family protein isoform 2 [Theobroma cacao]
ES806178.1	Uncharacterized protein F383_34507 [Gossypium arboreum]
ES797442.1	Auxin response factor 6 -like protein [Gossypium arboreum]
ES847469.1	hypothetical protein VITISV_005469 [Vitis vinifera]
ES797405.1	Leucine-rich repeat protein kinase family protein [Theobroma cacao]
ES839596.1	Poly (ADP-ribose) glycohydrolase 1 -like protein [Gossypium arboreum]
EV484854.1	hypothetical protein F383_12963 [Gossypium arboreum]
ES839576.1	Cyclin-D1-binding 1 [Gossypium arboreum]
ES839575.1	hypothetical protein F383_24476 [Gossypium arboreum]
ES835888.1	50S ribosomal L3-2, chloroplastic -like protein [Gossypium arboreum]
ES797777.1	Glutathione S-transferase U17 -like protein [Gossypium arboreum]
ES840539.1	ATPase, V1 complex, subunit B protein isoform 3 [Theobroma cacao]
ES839515.1	putative galactinol--sucrose galactosyltransferase 2 -like protein [Gossypium arboreum]
ES797762.1	ADP-ribosylation factor-related 1 [Gossypium arboreum]
EV498597.1	unnamed protein product [Coffea canephora]
EV498592.1	Glycine-rich RNA-binding GRP1A [Gossypium arboreum]
ES805552.1	hypothetical protein F383_03796 [Gossypium arboreum]
ES808965.1	Nucleoside diphosphate kinase family protein [Theobroma cacao]
ES825001.1	Tripeptidyl-peptidase 2 [Gossypium arboreum]
ES824275.1	flavonoid 3'5'-hydroxylase [Gossypium hirsutum]
ES813239.1	hypothetical protein VITISV_028658 [Vitis vinifera]
ES808951.1	PREDICTED: U6 snRNA-associated Sm-like protein LSm5-like [Cicer arietinum]
ES808941.1	TPA: putative anthocyanidin reductase [Gossypium arboreum] Anthocyanidin reductase -like protein [Gossypium arboreum]
ES842717.1	Transducin/WD40 repeat-like superfamily protein isoform 1 [Theobroma cacao]
ES824985.1	ATPase 4, plasma membrane-type -like protein [Gossypium arboreum]
EV498503.1	Patellin-5 -like protein [Gossypium arboreum]
ES830831.1	Cyclin-D1-binding 1 [Gossypium arboreum]
ES805469.1	FAS-associated factor 2-B [Gossypium arboreum]
ES842680.1	Fructose-bisphosphate aldolase, cytoplasmic isozyme [Gossypium arboreum]
EV488592.1	hypothetical protein [Jatropha curcas]
ES838537.1	ATP-binding domain-containing 4 [Gossypium arboreum]
ES841912.1	aquaporin PIP1-2 [Gossypium hirsutum]
ES806576.1	PREDICTED: polyubiquitin [Eucalyptus grandis]
EV488520.1	putative aquaporin PIP1-2 [Gossypium arboreum]
ES841897.1	hypothetical protein EUGRSUZ_K03315 [Eucalyptus grandis]
ES838477.1	DNA binding protein, putative [Theobroma cacao]
ES828247.1	GDSL-like Lipase/Acylhydrolase superfamily protein, putative [Theobroma cacao]
ES827011.1	Asparticase [Gossypium arboreum]
ES818687.1	putative V-type proton ATPase 20 kDa proteolipid subunit [Gossypium arboreum]
ES841884.1	hypothetical protein F383_04656 [Gossypium arboreum]
ES826143.1	PREDICTED: FRIGIDA-like protein 4a-like [Glycine max]
ES818652.1	TPA: putative anthocyanidin reductase [Gossypium arboreum]
ES818649.1	Two-component response regulator-like APRR2 [Gossypium arboreum]
ES806512.1	C globular stage isoform 1 [Theobroma cacao]
ES791842.1	Glutamate decarboxylase [Gossypium arboreum]
ES829855.1	Expansin-like A1 [Gossypium arboreum]
ES838992.1	BnaA10g20090D [Brassica napus]
ES795010.1	Glutathione S-transferase U17 -like protein [Gossypium arboreum]
EV496511.1	hypothetical protein VITISV_009275 [Vitis vinifera]
ES838970.1	40S ribosomal S15 [Gossypium arboreum]
ES791806.1	[Protein-PII] uridylyltransferase [Gossypium arboreum]
ES846548.1	Pre-mRNA-processing protein 40B, putative [Theobroma cacao]
EV482018.1	40S ribosomal S20-2 -like protein [Gossypium arboreum]
EV493711.1	PREDICTED: pre-mRNA-processing-splicing factor 8-like, partial [Musa acuminata subsp. malaccensis]
ES794968.1	Serine/threonine-protein kinase Nek5 [Gossypium arboreum]
ES822101.1	Eukaryotic translation initiation factor 3 subunit D -like protein [Gossypium arboreum]
ES838918.1	Formin-like protein 18 [Theobroma cacao]
ES829757.1	ubiquitin [Arabidopsis thaliana]
ES826477.1	hypothetical protein F383_01154 [Gossypium arboreum]
ES829384.1	Receptor-like serine/threonine-protein kinase ALE2 [Gossypium arboreum]
ES792325.1	alpha-tubulin [Gossypium hirsutum]
ES848271.1	RNA-binding 39 [Gossypium arboreum]
ES816833.1	Monosaccharide-sensing 2 -like protein [Gossypium arboreum]
ES848256.1	hypothetical protein F383_15505 [Gossypium arboreum]
ES816824.1	Ubiquitin carboxyl-terminal hydrolase 12 -like protein [Gossypium arboreum]
ES807776.1	hypothetical protein F383_09227 [Gossypium arboreum]
ES803899.1	La-related 7 [Gossypium arboreum]
ES836117.1	40S ribosomal S6 [Gossypium arboreum]
ES792607.1	hypothetical protein F383_24476 [Gossypium arboreum]
ES845218.1	ubiquitin [Gossypium hirsutum]
ES794605.1	GDP-L-galactose phosphorylase 1 -like protein [Gossypium arboreum]
ES792599.1	Kinesin-1 -like protein [Gossypium arboreum]
ES848192.1	Glutathione S-transferase U17 -like protein [Gossypium arboreum]
ES828693.1	30S ribosomal S20, chloroplastic -like protein [Gossypium arboreum]
ES828692.1	isopentyl diphosphate isomerase [Gossypium barbadense]
ES828690.1	Uncharacterized protein F383_21687 [Gossypium arboreum]
ES808062.1	Uncharacterized protein TCM_005501 [Theobroma cacao]
ES807705.1	Acyl-coenzyme A thioesterase 13 [Gossypium arboreum]
EV497158.1	FAS-associated factor 2-B [Gossypium arboreum]
ES846974.1	BZIP transcription factor family protein, putative isoform 1 [Theobroma cacao]
ES828193.1	Bifunctional aspartokinase/homoserine dehydrogenase [Gossypium arboreum]
ES814808.1	cytochrome oxidase subunit I [Brassica juncea]
EV489958.1	putative aquaporin PIP1-2 [Gossypium arboreum]
ES841103.1	Heat shock factor HSF8 [Gossypium arboreum]
ES846927.1	B3 domain-containing REM16 -like protein [Gossypium arboreum]
ES830536.1	E3 ubiquitin-protein ligase SINAT2 -like protein [Gossypium arboreum]
EV489906.1	Non-specific lipid-transfer [Gossypium arboreum]
ES846912.1	translation elongation factor 1-alpha, partial [Camellia oleifera]
ES841066.1	Serine/threonine-protein kinase SRK2B [Glycine soja]
ES833719.1	Inositol monophosphatase 3 [Gossypium arboreum]
ES828133.1	Uncharacterized protein isoform 2 [Theobroma cacao]
EV498998.1	anthocyanidin reductase 2 [Gossypium hirsutum]
ES840450.1	Transducin/WD40 repeat-like superfamily protein isoform 1 [Theobroma cacao]
ES823181.1	Serine/threonine-protein phosphatase 6 regulatory ankyrin repeat subunit A [Gossypium arboreum]
ES820350.1	Ribulose-phosphate 3-epimerase, chloroplastic [Gossypium arboreum]
ES837248.1	Ras-related RHN1 [Gossypium arboreum]
ES820334.1	tRNA-specific adenosine deaminase, chloroplastic -like protein [Gossypium arboreum]
ES820322.1	60S acidic ribosomal P0 [Gossypium arboreum]
ES803339.1	Endo-1,4-beta-xylanase A [Gossypium arboreum]
ES846253.1	Hypersensitive-induced response 1 -like protein [Gossypium arboreum]
EV497612.1	40S ribosomal S20-2 -like protein [Gossypium arboreum]
EV497598.1	hypothetical protein VITISV_009275 [Vitis vinifera]
ES851067.1	ADP,ATP carrier 1, mitochondrial [Gossypium arboreum]
ES816104.1	Ankyrin repeat and zinc finger domain-containing 1 [Gossypium arboreum]
EV484594.1	Kinesin-like protein KIF2C [Gossypium arboreum]
ES850045.1	putative galacturonosyltransferase 6 -like protein [Gossypium arboreum]
ES834454.1	Ribulose-phosphate 3-epimerase, chloroplastic [Gossypium arboreum]
ES816090.1	Ribosomal protein L5 B isoform 2 [Theobroma cacao]
ES804590.1	Arabinose kinase isoform 1 [Theobroma cacao]
ES804588.1	putative papain-like cysteine proteinase [Gossypium hirsutum]
ES846194.1	anthocyanidin reductase 2 [Gossypium hirsutum]
ES834447.1	Kinase superfamily protein [Theobroma cacao]
ES818927.1	WAS/WASL-interacting protein family member 2, putative isoform 2 [Theobroma cacao]
EV484553.1	Uncharacterized protein TCM_042511 [Theobroma cacao]
ES846157.1	Protein ELC-like protein [Gossypium arboreum]
ES846156.1	40S ribosomal S20-2 -like protein [Gossypium arboreum]
EV483644.1	Formate dehydrogenase-2C mitochondrial [Gossypium arboreum]
ES849978.1	Uncharacterized protein isoform 8 [Theobroma cacao]
EV494163.1	Alcohol dehydrogenase class-3 -like protein [Gossypium arboreum]
ES832697.1	alpha-tubulin [Gossypium hirsutum]
EV495922.1	Eukaryotic aspartyl protease family protein, putative isoform 1 [Theobroma cacao]
ES807659.1	Receptor-like serine/threonine-protein kinase NCRK [Gossypium arboreum]
ES841547.1	StAR-related lipid transfer protein 7, mitochondrial [Gossypium arboreum]
EV484710.1	Uncharacterized protein TCM_029075 [Theobroma cacao]
EV484708.1	La-related [Gossypium arboreum]
ES819421.1	alpha-tubulin [Gossypium hirsutum]
EV498044.1	PIP1 protein [Gossypium hirsutum]
ES832651.1	Vacuolar-processing enzyme [Gossypium arboreum]
EV484667.1	1,4-alpha-glucan-branching enzyme [Gossypium arboreum]
ES824196.1	cct8 [Gossypium arboreum]
ES797734.1	putative membrane C2G11.09 [Gossypium arboreum]
ES831608.1	hypothetical protein F383_20417 [Gossypium arboreum]
ES822976.1	GDP-L-galactose phosphorylase 1 -like protein [Gossypium arboreum]
ES815608.1	Protein FRIGIDA -like protein [Gossypium arboreum]
ES815602.1	Histidine kinase 4 -like protein [Gossypium arboreum]
ES831573.1	cinnamate-4-hydroxylase [Gossypium arboreum]
ES808562.1	hypothetical protein F383_35193 [Gossypium arboreum]
ES822936.1	alpha-tubulin [Gossypium hirsutum]
ES822935.1	UDP-N-acetylglucosamine 1-carboxyvinyltransferase [Gossypium arboreum]
ES808553.1	hypothetical protein VITISV_009275 [Vitis vinifera]
EV495143.1	anthocyanidin reductase 2 [Gossypium hirsutum]
ES850522.1	Uncharacterized protein F383_15484 [Gossypium arboreum]
ES824108.1	60S ribosomal L28-1 -like protein [Gossypium arboreum]
ES850502.1	Uncharacterized protein F383_04778 [Gossypium arboreum]
ES824449.1	Protein SEC13 [Gossypium arboreum]
ES815549.1	hypothetical protein CISIN_1g0228281mg, partial [Citrus sinensis]
ES806137.1	Protein translocase subunit SECA1, chloroplastic [Gossypium arboreum]
ES807552.1	Ribosomal protein L5 B isoform 2 [Theobroma cacao]
ES798943.1	polyubiquitin [Zea mays]
ES790772.1	hypothetical protein F383_01308 [Gossypium arboreum]
ES845496.1	putative membrane C2G11.09 [Gossypium arboreum]
ES833640.1	Gem-associated 2 [Gossypium arboreum]
ES840057.1	Protein ROS1 -like protein [Gossypium arboreum]
ES828629.1	Cyclin-D3-1 -like protein [Gossypium arboreum]
ES807523.1	Pyruvate kinase family protein [Theobroma cacao]
ES834800.1	GDP-L-galactose phosphorylase 1 -like protein [Gossypium arboreum]
ES813086.1	UHRF1-binding protein 1 [Gossypium arboreum]
EV499335.1	alpha-tubulin [Gossypium hirsutum]
ES828585.1	Laforin [Gossypium arboreum]
ES828584.1	K+ transporter 1 [Theobroma cacao]
ES834766.1	Protein phosphatase 2C 57 -like protein [Gossypium arboreum]
EV498349.1	29 kDa ribonucleoprotein A, chloroplastic [Gossypium arboreum]
ES840996.1	putative ylbA [Gossypium arboreum]
ES834385.1	Uncharacterized protein TCM_041678 [Theobroma cacao]
ES813982.1	Hydroxyproline-rich glycoprotein family protein [Theobroma cacao]
EV492493.1	alpha-tubulin, partial [x Doritaenopsis hybrid cultivar]
ES817295.1	Protein phosphatase 2C 16 -like protein [Gossypium arboreum]
ES813961.1	cinnamate-4-hydroxylase [Gossypium hirsutum]
ES813011.1	AMSH-like ubiquitin thioesterase 1 [Gossypium arboreum]
ES811231.1	Glutathione S-transferase U17 -like protein [Gossypium arboreum]
ES836835.1	Interactor of constitutive active ROPs 2, chloroplastic -like protein [Gossypium arboreum]
ES817277.1	cct8 [Gossypium arboreum]
ES829692.1	flavonoid 3',5'-hydroxylase [Gossypium hirsutum]
ES829686.1	Ubiquitin carboxyl-terminal hydrolase 22 -like protein [Gossypium arboreum]
EV498395.1	Pleckstrin [Theobroma cacao]
ES829676.1	GDP-L-galactose phosphorylase 1 -like protein [Gossypium arboreum]
ES812957.1	Heat shock 70 kDa 15 -like protein [Gossypium arboreum]
ES811183.1	cinnamate-4-hydroxylase [Gossypium arboreum]
EV492939.1	Complex I subunit NDUFS6 isoform 2, partial [Theobroma cacao]
ES846753.1	Dicarboxylate carrier 2 [Theobroma cacao]
ES846046.1	hypothetical protein F383_15630 [Gossypium arboreum]
ES813874.1	hypothetical protein F383_10557 [Gossypium arboreum]
ES811152.1	PREDICTED: peroxisomal membrane protein 11D [Eucalyptus grandis]
ES847442.1	Inositol monophosphatase 3 [Gossypium arboreum]
ES842659.1	3-ketoacyl-CoA synthase 13 [Gossypium raimondii]
ES797641.1	Oligopeptide transporter 7 [Gossypium arboreum]
ES822421.1	BTB/POZ domain-containing NPY2 -like protein [Gossypium arboreum]
ES820653.1	ABC transporter D family member 1 [Gossypium arboreum]
ES812431.1	Putative G3BP-like protein [Gossypium arboreum]
ES797620.1	Heterogeneous nuclear ribonucleoprotein D-like protein [Gossypium arboreum]
ES797612.1	GRAS family transcription factor, putative [Theobroma cacao]
ES810030.1	Chaperonin CPN60-2, mitochondrial [Gossypium arboreum]
ES810022.1	Protein TOC75-3, chloroplastic -like protein [Gossypium arboreum]
ES847403.1	ADP,ATP carrier 1, chloroplastic -like protein [Gossypium arboreum]
ES812388.1	anthocyanidin reductase 2 [Gossypium hirsutum]
ES807273.1	RNA-binding 39 [Gossypium arboreum]
EV492336.1	Reticulon-like protein B5 [Gossypium arboreum]
ES822362.1	predicted protein [Arabidopsis lyrata subsp. lyrata]
ES818215.1	PREDICTED: importin-5 [Vitis vinifera]
ES818214.1	Elongation factor 1-alpha, putative, expressed [Oryza sativa Japonica Group]
ES818199.1	predicted protein [Physcomitrella patens]
EV492283.1	Vacuolar sorting-associated protein 18 [Gossypium arboreum]
ES847349.1	hypothetical protein F383_15630 [Gossypium arboreum]
ES841728.1	hypothetical protein F383_17166 [Gossypium arboreum]
ES812338.1	tonoplast intrinsic protein [Sinapis arvensis]
ES799316.1	GDSL-like Lipase/Acylhydrolase superfamily protein, putative [Theobroma cacao]
ES844209.1	SNF1-related protein kinase 2.10 isoform 2 [Theobroma cacao]
ES840873.1	hypothetical protein F383_22692 [Gossypium arboreum]
ES802595.1	StAR-related lipid transfer 7, mitochondrial [Gossypium arboreum]
ES796571.1	ubiquitin, putative [Ricinus communis] ubiquitin, putative [Ricinus communis]
ES798824.1	abscisic acid-insensitive 5-like protein 5 [Gossypium arboreum]
EV497246.1	hypothetical protein F383_24476 [Gossypium arboreum]
ES800564.1	Phosphoribosylaminoimidazole carboxylase atpase-subunit isoform 1 [Theobroma cacao]
ES796546.1	Protein gar2 [Gossypium arboreum]
ES795709.1	Reticulon-like protein B5 [Gossypium arboreum]
ES794887.1	hypothetical protein F383_00215 [Gossypium arboreum]
ES844165.1	29 kDa ribonucleoprotein A, chloroplastic [Gossypium arboreum]
ES800537.1	Pto-interacting 1 [Gossypium arboreum]
ES826039.1	Thioredoxin X, chloroplastic -like protein [Gossypium arboreum]
ES844133.1	Protein RRP5 [Gossypium arboreum]
ES796501.1	VQ motif-containing protein [Theobroma cacao]
EV491285.1	hypothetical protein F383_15630 [Gossypium arboreum]
ES825187.1	60S ribosomal L28-1 -like protein [Gossypium arboreum]
ES796486.1	Serine/threonine-protein phosphatase 6 regulatory ankyrin repeat subunit A [Gossypium arboreum]
ES794836.1	hypothetical protein F383_08994 [Gossypium arboreum]
ES845902.1	Late embryogenesis abundant (LEA) hydroxyproline-rich glycoprotein family, putative isoform 1 [Theobroma cacao]
ES844102.1	cinnamate-4-hydroxylase [Gossypium hirsutum]
ES795638.1	AMSH-like ubiquitin thioesterase 1 [Gossypium arboreum]
EV484516.1	Ribosomal protein S5 family protein isoform 1 [Theobroma cacao]
ES810776.1	Uncharacterized protein TCM_030365 [Theobroma cacao] Uncharacterized protein TCM_030365 [Theobroma cacao]
ES798107.1	Plasminogen activator inhibitor 1 [Gossypium arboreum]
ES797031.1	Cyclin-dependent kinases regulatory subunit 1 [Gossypium arboreum] Cyclin-dependent kinases regulatory subunit 1 [Gossypium arboreum]
ES793859.1	phenylalanine ammonia-lyase, partial [Prunus armeniaca]
EV482327.1	ascorbate peroxidase [Zea mays] cytosolic ascorbate peroxidase [Gossypium hirsutum]
ES851661.1	putative V-type proton ATPase 20 kDa proteolipid subunit [Gossypium arboreum]
ES797005.1	Glutathione S-transferase U17 -like protein [Gossypium arboreum]
ES797002.1	anthocyanidin reductase [Gossypium hirsutum]
ES834697.1	Uridine kinase-like protein 4 [Gossypium arboreum]
ES818823.1	Plastid CUL1, putative isoform 4 [Theobroma cacao]
ES821666.1	TCP-1/cpn60 chaperonin family protein isoform 2 [Theobroma cacao]
ES832524.1	hypothetical protein F383_20828 [Gossypium arboreum]
ES821642.1	Plastid division CDP1, chloroplastic -like protein [Gossypium arboreum]
ES810698.1	chalcone synthase 1 [Gossypium hirsutum]
EV482245.1	29 kDa ribonucleoprotein A, chloroplastic [Gossypium arboreum]
ES814594.1	Sister-chromatid cohesion protein 3 [Theobroma cacao]
ES803726.1	hypothetical protein L484_003253 [Morus notabilis]
ES798026.1	Malectin/receptor-like protein kinase family protein, putative [Theobroma cacao]
ES796944.1	hypothetical protein F383_08440 [Gossypium arboreum]
ES833085.1	Proton pump interactor 1 isoform 3 [Theobroma cacao]
ES818774.1	Chaperonin CPN60-2, mitochondrial [Gossypium arboreum]
ES818764.1	SINAH1 protein [Gossypium hirsutum]
ES852157.1	PREDICTED: uncharacterized protein LOC104902491 [Beta vulgaris subsp. vulgaris]
ES838416.1	UGT protein [Gossypium hirsutum]
EV481834.1	alpha tubulin, partial [Colpoda cucullus]
ES809931.1	hypothetical protein F383_08644 [Gossypium arboreum]
ES809928.1	DNA gyrase subunit B isoform 3 [Theobroma cacao]
EV489070.1	Heat shock 70 kDa 15 -like protein [Gossypium arboreum]
ES832348.1	predicted protein [Physcomitrella patens]
ES825497.1	ATPase, F0/V0 complex, subunit C protein [Theobroma cacao]
ES820899.1	Pentatricopeptide repeat (PPR-like) superfamily protein, putative [Theobroma cacao]
ES812665.1	mgatp-energized glutathione s-conjugate pump, putative [Ricinus communis]
ES812664.1	Serpentine receptor class alpha-12 [Gossypium arboreum]
ES811116.1	Acyl-coenzyme A thioesterase 13 [Gossypium arboreum]
ES848145.1	cct8 [Gossypium arboreum]
ES841326.1	29 kDa ribonucleoprotein A, chloroplastic [Gossypium arboreum]
ES841322.1	Tripeptidyl-peptidase 2 [Gossypium arboreum]
EV482183.1	putative heat shock protein [Iris tectorum]
EV482179.1	6-phosphogluconate dehydrogenase [Hibiscus cannabinus]
ES835200.1	Subtilase family protein [Theobroma cacao]
ES828032.1	hypothetical protein POPTR_0004s10450g [Populus trichocarpa]
ES825482.1	Uncharacterized protein isoform 2 [Theobroma cacao]
ES798320.1	hypothetical protein F383_15630 [Gossypium arboreum]
ES795596.1	GDP-L-galactose phosphorylase 1 -like protein [Gossypium arboreum]
ES792998.1	Dicarboxylate carrier 2 [Theobroma cacao]
ES792169.1	phage tail tape measure protein, lambda family [Escherichia coli DEC11C]
ES841669.1	Putative 1-aminocyclopropane-1-carboxylate deaminase [Gossypium arboreum]
ES825479.1	hypothetical protein F383_11203 [Gossypium arboreum]
ES820156.1	SAUR family protein, putative [Theobroma cacao]
ES820153.1	Calcium-transporting ATPase 2, plasma membrane-type -like protein [Gossypium arboreum]
ES809891.1	Rop guanine nucleotide exchange factor 1 -like protein [Gossypium arboreum]
EV489024.1	IST1-like protein [Gossypium arboreum]
ES838356.1	IQ-domain 22, putative [Theobroma cacao]
ES835171.1	Aldo-keto reductase family 4 member C9 [Gossypium arboreum]
ES828015.1	alpha-tubulin [Gossypium hirsutum]
ES820130.1	anthocyanidin reductase [Gossypium hirsutum]
ES809876.1	Transducin family protein / WD-40 repeat family protein [Theobroma cacao]
ES848092.1	TTG1-like protein [Gossypium hirsutum]
ES838344.1	abscisic acid-insensitive 5-like protein 4 [Gossypium arboreum]
ES832290.1	anthocyanidin reductase [Gossypium hirsutum]
ES829195.1	PREDICTED: uncharacterized LOC100305502 [Glycine max]
ES828467.1	E3 ubiquitin-protein ligase SINAT4 -like protein [Gossypium arboreum]
ES825437.1	Serine hydroxymethyltransferase, mitochondrial -like protein [Gossypium arboreum]
ES825081.1	Transcriptional corepressor LEUNIG -like protein [Gossypium arboreum]
ES809853.1	26S proteasome non-ATPase regulatory subunit 2 1A -like protein [Gossypium arboreum]
ES798282.1	putative aminotransferase ACS10 -like protein [Gossypium arboreum]
ES792134.1	ATP-dependent RNA helicase, putative isoform 4 [Theobroma cacao]
ES829182.1	hypothetical protein F383_15564 [Gossypium arboreum]
ES825064.1	cinnamate-4-hydroxylase [Gossypium hirsutum]
ES811984.1	hypothetical protein F383_17031 [Gossypium arboreum]
ES811041.1	Leucine-rich repeat protein kinase family protein [Theobroma cacao]
ES827958.1	cinnamate-4-hydroxylase [Gossypium arboreum]
ES815184.1	hypothetical protein TCM_006657 [Theobroma cacao]
ES809834.1	GDSL-like Lipase/Acylhydrolase superfamily protein, putative [Theobroma cacao]
ES792927.1	Pto-interacting 1 [Gossypium arboreum]
ES806866.1	Vesicle-fusing ATPase -like protein [Gossypium arboreum]
ES806860.1	Serine/threonine-protein kinase HT1 [Gossypium arboreum]
ES844068.1	vip1 [Gossypium arboreum]
ES839970.1	Ralf-like 32 [Theobroma cacao]
ES818138.1	OSBP(oxysterol binding protein)-related protein 2A isoform 5 [Theobroma cacao]
ES810404.1	cinnamate-4-hydroxylase [Gossypium arboreum]
ES806846.1	Transmembrane protein [Gossypium arboreum]
ES805885.1	Lysostaphin [Gossypium arboreum]
ES800095.1	60S ribosomal L8-3 -like protein [Gossypium arboreum]
ES847774.1	3-oxo-5-alpha-steroid 4-dehydrogenase 1 [Gossypium arboreum]
ES842164.1	hypothetical protein VITISV_009275 [Vitis vinifera]
ES815976.1	Aldehyde dehydrogenase family 7 member B4 [Gossypium arboreum]
ES792523.1	hypothetical protein F383_30517 [Gossypium arboreum]
ES824030.1	GDSL-like Lipase/Acylhydrolase superfamily protein, putative [Theobroma cacao]
ES821557.1	hypothetical protein F383_02790 [Gossypium arboreum]
ES847749.1	Uncharacterized protein TCM_011817 [Theobroma cacao]
ES847743.1	phospholipase D beta 1 isoform 1b-2 [Gossypium hirsutum]
ES825921.1	D-tyrosyl-tRNA (Tyr) deacylase [Gossypium arboreum]
ES817733.1	Zinc finger JACKDAW -like protein [Gossypium arboreum]
ES810351.1	guk1 [Gossypium arboreum]
ES796849.1	anthocyanidin reductase [Gossypium hirsutum]
ES843422.1	Extended synaptotagmin-2-A [Gossypium arboreum]
ES804444.1	Heat shock 70 kDa 15 -like protein [Gossypium arboreum]
ES796840.1	Peptidyl-prolyl cis-trans isomerase FKBP18, chloroplastic -like protein [Gossypium arboreum]
ES792480.1	Acyl-coenzyme A oxidase 4, peroxisomal -like protein [Gossypium arboreum]
ES843411.1	Glycine-rich RNA-binding GRP1A [Gossypium arboreum]
ES819261.1	vacuolar-type H+-pyrophosphatase [Solanum lycopersicum]
ES818061.1	Calcium-dependent phosphotriesterase superfamily protein [Theobroma cacao]
ES818060.1	Clathrin interactor EPSIN 1 -like protein [Gossypium arboreum]
ES818058.1	Nuclear pore complex Nup85 -like protein [Gossypium arboreum]
ES818057.1	Protein arginine N-methyltransferase 1.1 [Gossypium arboreum]
ES805815.1	GDP-L-galactose phosphorylase 1 -like protein [Gossypium arboreum]
EV491764.1	putative receptor protein kinase TMK1 [Gossypium arboreum]
ES847701.1	60S ribosomal L13-2 [Gossypium arboreum]
ES842095.1	ribosomal protein L22 (chloroplast) [Gossypium bickii]
ES821495.1	UvrABC system C [Gossypium arboreum]
ES810312.1	hypothetical protein F383_23728 [Gossypium arboreum]
ES804411.1	Glutathione S-transferase U17 -like protein [Gossypium arboreum]
ES801077.1	hypothetical protein EUGRSUZ_K03315 [Eucalyptus grandis]
ES851579.1	PREDICTED: polyubiquitin 11 isoform X2 [Brachypodium distachyon]
ES823616.1	hypothetical protein F383_24476 [Gossypium arboreum]
ES815533.1	Rop guanine nucleotide exchange factor 1 -like protein [Gossypium arboreum]
ES809219.1	Methionine S-methyltransferase -like protein [Gossypium arboreum]
ES808514.1	DCD domain protein isoform 1 [Theobroma cacao]
ES848992.1	Histone-lysine N-methyltransferase, H3 lysine-9 specific SUVH6 -like protein [Gossypium arboreum]
ES823595.1	Eukaryotic translation initiation factor 5A-2 [Gossypium arboreum]
ES815521.1	Protein EssC [Gossypium arboreum]
ES809195.1	Mannose-1-phosphate guanyltransferase alpha-B [Gossypium arboreum]
ES802945.1	VQ motif-containing protein [Theobroma cacao]
ES851179.1	hypothetical protein F383_15630 [Gossypium arboreum]
ES813714.1	CCR4-NOT transcription complex subunit 4 [Gossypium arboreum]
ES812284.1	Calcium-dependent protein kinase SK5 [Gossypium arboreum]
ES792880.1	PREDICTED: NADH dehydrogenase [ubiquinone] flavoprotein 1, mitochondrial-like, partial [Nelumbo nucifera]
ES792055.1	Protein ROS1 -like protein [Gossypium arboreum]
ES851996.1	flavonoid 3',5'-hydroxylase [Gossypium hirsutum]
EV491206.1	ATP synthase delta subunit 2 [Gossypium hirsutum]
ES847283.1	GATA transcription factor 11 -like protein [Gossypium arboreum]
ES842031.1	hypothetical protein VITISV_009275 [Vitis vinifera]
ES813579.1	Clathrin adaptor complexes medium subunit family protein isoform 4 [Theobroma cacao]
ES800420.1	Transcriptional corepressor SEUSS [Gossypium arboreum]
ES792869.1	Methylcrotonoyl-CoA carboxylase subunit alpha, mitochondrial [Gossypium arboreum]
ES792034.1	Transmembrane emp24 domain-containing 10 [Gossypium arboreum]
ES851974.1	hypothetical protein F383_16150 [Gossypium arboreum]
ES850793.1	polyubiquitin [Capsicum chinense]
ES831099.1	EF hand calcium-binding family protein [Theobroma cacao]
ES818459.1	PREDICTED: ubiquitin-60S ribosomal protein L40-like [Nelumbo nucifera]
ES813687.1	1,4-alpha-glucan-branching enzyme [Gossypium arboreum]
ES813686.1	putative PDF1-interacting protein 2, partial [Gossypium barbadense]
ES806438.1	Endoplasmic reticulum mannosyl-oligosaccharide 1,2-alpha-mannosidase isoform 2 [Theobroma cacao]
ES851497.1	unnamed protein product [Vitis vinifera]
ES847251.1	Homeobox-leucine zipper HDG5 -like protein [Gossypium arboreum]
ES822235.1	anthocyanidin reductase 2 [Gossypium hirsutum]
ES813667.1	29 kDa ribonucleoprotein A, chloroplastic [Gossypium arboreum]
ES806419.1	Zn-dependent exopeptidases superfamily protein [Theobroma cacao]
ES792003.1	auxin binding protein [Gossypium hirsutum]
ES831066.1	Interactor of constitutive active ROPs 3 -like protein [Gossypium arboreum]
ES818423.1	arabinose kinase [Gossypium hirsutum]
ES808414.1	Formate dehydrogenase-2C mitochondrial [Gossypium arboreum]
ES802869.1	C2H2 and C2HC zinc fingers superfamily protein, putative [Theobroma cacao]
ES801917.1	ribosomal protein S19 [Gossypium hirsutum]
ES813512.1	hypothetical protein F383_33023 [Gossypium arboreum]
ES812211.1	Patellin-3 -like protein [Gossypium arboreum]
ES836415.1	Isopentenyl-diphosphate Delta-isomerase II [Gossypium arboreum]
ES829142.1	Histone deacetylase 19 -like protein [Gossypium arboreum]
ES820075.1	low molecular weight heat shock protein [Gossypium hirsutum]
ES817681.1	Serp2 [Gossypium arboreum]
ES812197.1	Zinc finger CCHC domain-containing 10 [Gossypium arboreum]
ES811964.1	40S ribosomal S7 [Gossypium arboreum]
ES807210.1	cinnamate-4-hydroxylase [Gossypium hirsutum]
ES846480.1	Cell wall-associated hydrolase, partial [Medicago truncatula]
ES845159.1	5-methyltetrahydropteroyltriglutamate--homocysteine methyltransferase [Gossypium arboreum]
ES844435.1	Fructose-bisphosphate aldolase, cytoplasmic isozyme [Gossypium arboreum]
ES829134.1	SNF1-related protein kinase 2.10 isoform 2 [Theobroma cacao]
ES819573.1	DNA gyrase subunit B isoform 3 [Theobroma cacao]
ES798695.1	orf114a gene product (mitochondrion) [Beta vulgaris subsp. vulgaris]
ES791949.1	Ankyrin repeat domain-containing 2 -like protein [Gossypium arboreum]
ES849706.1	Myosin-1 [Gossypium arboreum]
ES843111.1	unnamed protein product [Ipomoea batatas]
ES842521.1	Calreticulin [Gossypium arboreum]
ES836377.1	DNA binding protein, putative [Theobroma cacao]
ES820048.1	Dynamin-related protein 5A [Gossypium arboreum]
ES794763.1	60S ribosomal L8-3 -like protein [Gossypium arboreum]
ES794536.1	Oxygen-evolving enhancer 2-1, chloroplastic [Gossypium arboreum]
ES849681.1	putative PDF1-interacting protein 2, partial [Gossypium barbadense]
EV490051.1	cbbY [Gossypium arboreum]
ES845367.1	Isopentenyl-diphosphate Delta-isomerase II [Gossypium arboreum]
ES822854.1	2-isopropylmalate synthase 2, chloroplastic -like protein [Gossypium arboreum]
ES819795.1	cinnamate-4-hydroxylase [Gossypium arboreum]
ES794521.1	hypothetical protein F383_17031 [Gossypium arboreum]
ES843083.1	alpha-tubulin [Gossypium hirsutum]
ES842490.1	Metallopeptidase M24 family protein isoform 8 [Theobroma cacao]
ES837540.1	ATP-dependent zinc metalloprotease FTSH 11, chloroplastic/mitochondrial -like protein [Gossypium arboreum]
ES817156.1	Nucleolar GTP-binding protein [Theobroma cacao]
ES804332.1	Nucleoside diphosphate kinase family protein [Theobroma cacao]
ES803261.1	Beta-galactosidase 3 isoform 1 [Theobroma cacao]
ES794738.1	alpha-tubulin 2 [Gossypium hirsutum]
ES791901.1	S-adenosyl-L-methionine-dependent methyltransferases superfamily protein [Theobroma cacao]
ES845331.1	Transducin/WD40 repeat-like superfamily protein isoform 1 [Theobroma cacao]
ES837037.1	Transcription factor MYB1R1 [Gossypium arboreum]
ES820001.1	Ubiquitin-activating enzyme E1 2 -like protein [Gossypium arboreum]
ES819752.1	20S proteasome subunit alpha-1 [Gossypium hirsutum]
ES811888.1	Glutamate synthase 1 [NADH], chloroplastic -like protein [Gossypium arboreum]
ES807127.1	alpha-tubulin [Gossypium hirsutum]
EV485282.1	putative serine carboxypeptidase precursor [Gossypium hirsutum]
ES842457.1	Transcription initiation factor TFIID subunit 2 [Gossypium arboreum]
ES813421.1	hypothetical protein JCGZ_06256 [Jatropha curcas]
ES846378.1	hypothetical protein F383_24476 [Gossypium arboreum]
ES831419.1	hypothetical protein SETTUDRAFT_162442 [Setosphaeria turcica Et28A]
ES819963.1	Acyl-[acyl-carrier-protein] desaturase, chloroplastic [Gossypium arboreum]
ES810906.1	hypothetical protein F383_17166 [Gossypium arboreum]
ES799657.1	hypothetical protein F383_22388 [Gossypium arboreum]
ES799187.1	Nucleoside diphosphate kinase family protein [Theobroma cacao]
ES849607.1	DNA-binding RHL1 -like protein [Gossypium arboreum]
ES843844.1	Glutathione S-transferase U17 -like protein [Gossypium arboreum]
ES839378.1	Cyclin-dependent kinase B2-2 -like protein [Gossypium arboreum]
ES834023.1	Glutathione S-transferase U17 -like protein [Gossypium arboreum]
ES832237.1	Copper-transporting ATPase 2 [Gossypium arboreum]
ES829022.1	unknown [Medicago truncatula]
ES821253.1	Calcium-transporting ATPase 1, endoplasmic reticulum-type -like protein [Gossypium arboreum]
ES814568.1	cinnamate-4-hydroxylase [Gossypium arboreum]
ES806384.1	ATP-citrate synthase beta chain 2 -like protein [Gossypium arboreum]
ES802844.1	Isopentenyl-diphosphate Delta-isomerase II [Gossypium arboreum]
ES796087.1	Histone deacetylase 5 -like protein [Gossypium arboreum]
EV488191.1	Translation initiation factor SUI1 family protein [Theobroma cacao]
EV488179.1	LOB domain-containing protein 38, putative [Theobroma cacao]
EV486912.1	Uncharacterized protein TCM_026789 [Theobroma cacao]
EV486902.1	Alcohol dehydrogenase class-P -like protein [Gossypium arboreum]
ES830205.1	anthocyanidin reductase 2 [Gossypium hirsutum]
ES826812.1	hypothetical protein F383_15630 [Gossypium arboreum]
ES814310.1	putative beta-1,3-galactosyltransferase 6 -like protein [Gossypium arboreum]
ES803678.1	Heat shock 70 kDa 15 -like protein [Gossypium arboreum]
ES802831.1	Late embryogenesis abundant (LEA) hydroxyproline-rich glycoprotein family, putative isoform 1 [Theobroma cacao]
ES802826.1	tRNA-splicing ligase RtcB [Gossypium arboreum]
ES796081.1	hypothetical protein F383_24476 [Gossypium arboreum]
EV484373.1	60S ribosomal L28-1 -like protein [Gossypium arboreum]
ES843821.1	Glycine-rich RNA-binding GRP1A [Gossypium arboreum]
ES839353.1	translation factor sui1, putative [Ricinus communis]
ES835798.1	cinnamate-4-hydroxylase [Gossypium arboreum]
ES835796.1	predicted protein [Physcomitrella patens]
ES834001.1	GDP-L-galactose phosphorylase 1 -like protein [Gossypium arboreum]
ES814539.1	Aconitate hydratase, cytoplasmic [Gossypium arboreum]
ES793710.1	E6 [Gossypium barbadense] E6-2 protein kinase [Gossypium hirsutum]
EV486614.1	60S ribosomal L28-1 -like protein [Gossypium arboreum]
EV486613.1	GDP-L-galactose phosphorylase 1 -like protein [Gossypium arboreum]
ES838011.1	TTG1-like protein [Gossypium hirsutum]
ES835786.1	flavonoid 3',5'-hydroxylase [Gossypium hirsutum]
ES831960.1	anthocyanidin reductase [Gossypium hirsutum]
ES829584.1	Zinc finger family protein [Theobroma cacao]
ES803156.1	Subtilase family protein [Theobroma cacao]
ES847989.1	Heat shock 70 kDa 15 -like protein [Gossypium arboreum]
ES830161.1	Kinesin-like protein KIF2C [Gossypium arboreum]
ES828971.1	Calcium uniporter, mitochondrial [Gossypium arboreum]
ES819170.1	Serine/threonine-protein phosphatase 6 regulatory ankyrin repeat subunit A [Gossypium arboreum]
ES814509.1	Uncharacterized protein F383_15197 [Gossypium arboreum]
ES810234.1	cct8 [Gossypium arboreum]
ES810229.1	Pleckstrin (PH) domain superfamily protein [Theobroma cacao]
ES809749.1	hypothetical protein F383_08644 [Gossypium arboreum]
ES800767.1	Serine hydroxymethyltransferase 1 [Gossypium arboreum]
ES796031.1	anthocyanidin reductase 2 [Gossypium hirsutum]
ES793680.1	cinnamate-4-hydroxylase [Gossypium arboreum]
EV497319.1	anthocyanidin reductase 2 [Gossypium hirsutum]
ES849539.1	Dual specificity protein kinase splA [Gossypium arboreum]
ES839301.1	3-oxoacyl-[acyl-carrier-protein] synthase I, chloroplastic [Gossypium arboreum]
ES834191.1	Interactor of constitutive active ROPs 3 -like protein [Gossypium arboreum]
ES832159.1	Receptor-like serine/threonine-protein kinase ALE2 [Gossypium arboreum]
ES831924.1	RNA polymerase II C-terminal domain phosphatase-like 4 [Gossypium arboreum]
ES826750.1	ABC transporter B family member 26, chloroplastic [Gossypium arboreum]
ES835376.1	cct8 [Gossypium arboreum]
ES797900.1	Ras-related RABA2a -like protein [Gossypium arboreum]
ES847940.1	putative receptor protein kinase TMK1 [Gossypium arboreum]
ES845662.1	hypothetical protein CICLE_v10008814mg [Citrus clementina]
EV486547.1	hypothetical protein F383_14095 [Gossypium arboreum]
EV485788.1	DNA mismatch repair mutS [Gossypium arboreum]
ES828928.1	E3 ubiquitin-protein ligase CHIP -like protein [Gossypium arboreum]
ES824339.1	heat shock protein 70 [Gossypium hirsutum]
ES806268.1	Protein TIME FOR COFFEE [Gossypium arboreum]
ES802727.1	guaA [Gossypium arboreum]
ES823952.1	Prenylated RAB acceptor 1.B4 [Theobroma cacao]
ES814213.1	PREDICTED: gamma aminobutyrate transaminase 3, chloroplastic [Zea mays]
ES795271.1	Evolutionarily conserved C-terminal region 2 isoform 1 [Theobroma cacao]
ES791382.1	Isopentenyl-diphosphate Delta-isomerase II [Gossypium arboreum]
ES842409.1	14-3-3-like protein, partial [Gossypium mustelinum]
ES830787.1	plekhm3 [Gossypium arboreum]
ES822640.1	Glutamate decarboxylase [Gossypium arboreum]
ES821471.1	Beta-galactosidase 8 -like protein [Gossypium arboreum]
ES801392.1	Zinc metalloproteinase aureolysin [Gossypium arboreum]
ES799159.1	Zinc finger A20 and AN1 domain-containing stress-associated protein 5, putative [Theobroma cacao]
ES830061.1	Zinc finger family protein, putative [Theobroma cacao]
ES825835.1	RecName: Full=Polyubiquitin; Contains: RecName: Full=Ubiquitin; Flags: Precursor, partial [Nicotiana sylvestris]
ES805754.1	hypothetical protein CARUB_v10001095mg, partial [Capsella rubella]
ES801390.1	hypothetical protein F383_16619 [Gossypium arboreum]
ES792406.1	Dynamin-2B -like protein [Gossypium arboreum]
ES823907.1	putative elongator complex 2 [Gossypium arboreum]
ES813344.1	Floral homeotic protein APETALA 2 [Gossypium arboreum]
ES801368.1	Forkhead box protein G1, putative isoform 1 [Theobroma cacao]
ES842369.1	Protein argonaute 4 -like protein [Gossypium arboreum]
ES825806.1	ATPase E1-E2 type family protein / haloacid dehalogenase-like hydrolase family protein [Theobroma cacao]
ES811786.1	Patellin-3 -like protein [Gossypium arboreum]
ES791318.1	Cytochrome P450 protein [Gossypium arboreum]
ES791317.1	hypothetical protein F383_00380 [Gossypium arboreum]
ES799908.1	Heat shock 70 kDa 15 -like protein [Gossypium arboreum]
ES799106.1	Cytokinin riboside 5'-monophosphate phosphoribohydrolase LOG1 -like protein [Gossypium arboreum]
ES827735.1	putative receptor protein kinase TMK1 [Gossypium arboreum]
ES823868.1	hypothetical protein, partial [Vibrio cholerae]
ES811742.1	PREDICTED: NADH dehydrogenase [ubiquinone] flavoprotein 1, mitochondrial-like, partial [Nelumbo nucifera]
ES792332.1	RPM1-interacting 4 -like protein [Gossypium arboreum]
DR463970.1	Chlorophyll a-b binding protein, chloroplastic [Theobroma cacao]
DR463631.1	Subtilisin-like protease [Gossypium arboreum]
DR463554.1	hypothetical protein F383_23514 [Gossypium arboreum]
DR463347.1	PREDICTED: protein transport protein Sec24-like At4g32640 [Malus domestica]
DR463205.1	Protein ROS1 -like protein [Gossypium arboreum]
DR463107.1	cyp13 [Gossypium arboreum]
DR462979.1	Nuclear protein X1 isoform 1 [Theobroma cacao]
DR462717.1	Photosystem I reaction center subunit III, chloroplastic -like protein [Gossypium arboreum]
DR462606.1	Serine/threonine-protein phosphatase 6 regulatory ankyrin repeat subunit A [Gossypium arboreum]
DR462384.1	hypothetical protein F383_14723 [Gossypium arboreum]
DR462370.1	hypothetical protein F383_03812 [Gossypium arboreum]
DR462215.1	hypothetical protein F383_18108 [Gossypium arboreum]
DR461876.1	U4/U6 small nuclear ribonucleoprotein Prp31 [Gossypium arboreum]
DR461633.1	nuclear protein skip, putative [Ricinus communis]
DR461448.1	Mitochondrial thiamine pyrophosphate carrier [Gossypium arboreum]
DR461397.1	UDP-N-acetylglucosamine 1-carboxyvinyltransferase [Gossypium arboreum]
DR461142.1	ATP-binding domain-containing 4 [Gossypium arboreum]
DR460950.1	29 kDa ribonucleoprotein A, chloroplastic [Gossypium arboreum]
DR460500.1	SAUR family protein, putative [Theobroma cacao]
DR460455.1	Zinc finger Ran-binding domain-containing 3 [Gossypium arboreum]
DR460100.1	Patellin-3 -like protein [Gossypium arboreum]
DR459919.1	Peptidyl-prolyl cis-trans isomerase FKBP18, chloroplastic -like protein [Gossypium arboreum]
DR459771.1	Uncharacterized protein F383_21687 [Gossypium arboreum]
DR459734.1	La-related [Gossypium arboreum]
DR459557.1	Uncharacterized protein TCM_033904 [Theobroma cacao]
DR459244.1	hypothetical protein F383_26127 [Gossypium arboreum]
DR459115.1	60S ribosomal L28-1 -like protein [Gossypium arboreum]
DR459104.1	Squalene monooxygenase [Gossypium arboreum]
DR458342.1	hypothetical protein F383_03045 [Gossypium arboreum]
DR457986.1	Uncharacterized protein isoform 1 [Theobroma cacao]
DR457981.1	ABC transporter B family member 26, chloroplastic [Gossypium arboreum]
DR457655.1	Oxidoreductase [Gossypium arboreum]
DR457625.1	1,2-dihydroxy-3-keto-5-methylthiopentene dioxygenase 2 [Gossypium arboreum]
DR457619.1	Cysteine-rich RLK 29 [Theobroma cacao]
DR457487.1	Synapse-associated of 47 kDa [Gossypium arboreum]
DR457425.1	Homeobox HD1 [Gossypium arboreum]
DR456718.1	DNA mismatch repair mutS [Gossypium arboreum]
DR456319.1	hypothetical protein EUGRSUZ_J02067 [Eucalyptus grandis]
DR456106.1	Glutamate decarboxylase [Gossypium arboreum]
DR456069.1	hypothetical protein F383_09948 [Gossypium arboreum]
DR455956.1	cbbY [Gossypium arboreum]
DR455450.1	Pentatricopeptide repeat-containing, chloroplastic -like protein [Gossypium arboreum]
DR455318.1	RAB GTPaseA isoform 2, partial [Theobroma cacao]
DR455314.1	PREDICTED: calmodulin-binding transcription activator 5-like [Malus domestica]
DR455227.1	hypothetical protein F383_05449 [Gossypium arboreum]
DR455223.1	hypothetical protein F383_24083 [Gossypium arboreum]
DR455057.1	putative aquaporin PIP1-2 [Gossypium arboreum]
DR454945.1	hypothetical protein F383_14095 [Gossypium arboreum]
DR454908.1	Ubiquitin carboxyl-terminal hydrolase 12 -like protein [Gossypium arboreum]
DR454906.1	Heat shock 70 kDa 15 -like protein [Gossypium arboreum]
DR454854.1	IST1-like protein [Gossypium arboreum]
DR454800.1	Survival protein SurE-like phosphatase/nucleotidase isoform 3 [Theobroma cacao]
DR454763.1	Dynamin-related protein 5A [Gossypium arboreum]
DR454717.1	receptor protein kinase, putative [Ricinus communis]
DR454580.1	Ppp1r12b [Gossypium arboreum]
DR454473.1	putative phytol kinase 3, chloroplastic [Gossypium arboreum]
DR454424.1	Late embryogenesis abundant Dc3 [Gossypium arboreum]
DR453886.1	Glucose-6-phosphate isomerase, cytosolic [Gossypium arboreum]
DR453774.1	PREDICTED: uncharacterized protein LOC104582031 [Brachypodium distachyon]
DR453751.1	hypothetical protein F383_12963 [Gossypium arboreum]
DR453527.1	Complex I subunit NDUFS6 isoform 2, partial [Theobroma cacao]
DR453485.1	DNA repair RAD50 -like protein [Gossypium arboreum]
DR453442.1	cct8 [Gossypium arboreum]
DR453224.1	60S ribosomal L28-1 -like protein [Gossypium arboreum]
DR452982.1	60S ribosomal protein L5 [Gossypium arboreum]
DR452968.1	superoxide dismutase 1 copper chaperone [Gossypium arboreum]
DR452720.1	Serine/threonine-protein kinase Nek5 [Gossypium arboreum]
DR452568.1	ucleolar GTP-binding protein 1 [Morus notabilis]
DR452384.1	putative receptor protein kinase TMK1 [Gossypium arboreum]
DR452371.1	hypothetical protein F383_03940 [Gossypium arboreum]
DR452290.1	hypothetical protein F383_15630 [Gossypium arboreum]
CD486548.1	Pathogenesis-related STH-2 [Gossypium arboreum]
CD486044.1	hypothetical protein FOCG_17653 [Fusarium oxysporum f. sp. radicis-lycopersici 26381]
CD485971.1	probable branched-chain-amino-acid transaminase [Fusarium fujikuroi IMI 58289]
CD485844.1	plasma membrane ATPase [Fusarium oxysporum f. sp. melonis 26406]
JK699074.1	PLC-like phosphodiesterases superfamily protein isoform 1 [Theobroma cacao]
JK699018.1	putative rRNA maturation factor [Gossypium arboreum]
JK698808.1	Asparticase nepenthesin-2 [Gossypium arboreum]
JK698700.1	MATE efflux family protein ALF5 [Gossypium arboreum]
JK698554.1	hypothetical protein F383_12098 [Gossypium arboreum]
JK698520.1	Serine/threonine-protein kinase SAPK10 [Gossypium arboreum]
JK704372.1	Alpha,alpha-trehalose-phosphate synthase [UDP-forming] 5 -like protein [Gossypium arboreum]
JK702036.1	Ser/arg-rich protein kinase 4 isoform 1 [Theobroma cacao]
JK701977.1	Protein IQ-DOMAIN 14 -like protein [Gossypium arboreum]
JK701853.1	Asparticase nepenthesin-2 [Gossypium arboreum]
JK695450.1	Sister chromatid cohesion 1 2 -like protein [Gossypium arboreum]
JK695430.1	putative phytol kinase 3, chloroplastic [Gossypium arboreum]
JK695225.1	PREDICTED: uncharacterized protein LOC104221396 [Nicotiana sylvestris]
JK695220.1	26S proteasome non-ATPase regulatory subunit 1 [Gossypium arboreum]
JK695020.1	Lupeol synthase [Gossypium arboreum]
JK694914.1	Gamma-glutamyl transpeptidase 1 isoform 1 [Theobroma cacao]
JK701381.1	Shugoshin-1 [Gossypium arboreum]
JK701373.1	Glycosyl hydrolase family protein 43 isoform 2 [Theobroma cacao]
JK701313.1	Phototropin 1 isoform 6 [Theobroma cacao]
JK701224.1	Serine/threonine-protein kinase irlC isoform 2 [Theobroma cacao]
JK698270.1	Acyl-CoA N-acyltransferase with RING/FYVE/PHD-type zinc finger domain, putative [Theobroma cacao]
JK698232.1	Selenium-binding protein 1 isoform 2 [Theobroma cacao]
JK701115.1	PREDICTED: uncharacterized protein LOC102615970 isoform X2 [Citrus sinensis]
JK701048.1	PREDICTED: protein YIPF5 homolog [Camelina sativa]
JK700970.1	Transcription factor protein [Gossypium arboreum]
JK697974.1	Ornithine-delta-aminotransferase isoform 2 [Theobroma cacao]
JK700826.1	Prolyl 4-hydroxylase subunit alpha-2 [Gossypium arboreum]
JK697853.1	Ribosomal RNA small subunit methyltransferase NEP1 [Gossypium arboreum]
JK704222.1	tRNA wybutosine-synthesizing 5 [Gossypium arboreum]
JK700619.1	Cytochrome P450 [Gossypium arboreum]
JK697669.1	Sister chromatid cohesion 1 2 -like protein [Gossypium arboreum]
JK700279.1	Transcriptional corepressor LEUNIG -like protein [Gossypium arboreum]
JK700249.1	putative ABC transporter ATP-binding YxlF [Gossypium arboreum]
JK700203.1	hypothetical protein F383_02557 [Gossypium arboreum]
JK700158.1	Squalene synthase [Gossypium arboreum]
JK697256.1	putative galacturonosyltransferase-like 7 [Gossypium arboreum]
JK703405.1	Inositol oxygenase 5 [Gossypium arboreum]
JK703088.1	Asparticase nepenthesin-2 [Gossypium arboreum]
JK696605.1	putative rRNA maturation factor [Gossypium arboreum]
JK696545.1	Serine/threonine-protein kinase SRPK [Gossypium arboreum]
JK696454.1	hypothetical protein F383_22576 [Gossypium arboreum]
JK696422.1	hypothetical protein F383_02557 [Gossypium arboreum]
JK696253.1	PREDICTED: uncharacterized protein LOC101247967 [Solanum lycopersicum]
JK699739.1	putative rRNA maturation factor [Gossypium arboreum]
JK699315.1	Lysine histidine transporter-like 8 [Gossypium arboreum]
JK702737.1	Enolase [Gossypium arboreum]
JK702537.1	MATE efflux family protein [Theobroma cacao]
JK702300.1	MACPF domain-containing CAD1 -like protein [Gossypium arboreum]
JK702174.1	MATE efflux family protein ALF5 [Gossypium arboreum]
JK696141.1	Vacuolar sorting-associated protein 72 [Gossypium arboreum]
JK696057.1	hypothetical protein POPTR_0014s15380g [Populus trichocarpa]
JZ386519.1	C2H2 zinc finger protein [Gossypium hirsutum]
JZ383003.1	putative aquaporin PIP-type 7a [Gossypium arboreum]
JZ382998.1	PIP protein [Gossypium hirsutum]
JZ386275.1	Metal tolerance 10 -like protein [Gossypium arboreum]
JZ386225.1	Zinc finger MAGPIE -like protein [Gossypium arboreum]
JZ382965.1	PIP protein [Gossypium hirsutum]
JZ382878.1	Aconitate hydratase 1 -like protein [Gossypium arboreum]
JZ382482.1	Metal tolerance 10 -like protein [Gossypium arboreum]
JZ385784.1	NADH dehydrogenase subunit [Medicago truncatula]
JZ385692.1	Zinc finger MAGPIE -like protein [Gossypium arboreum]
JZ375617.1	Nitrate transporter 2:1 [Theobroma cacao]
JZ375496.1	PIP protein [Gossypium hirsutum]
JZ375183.1	Casein kinase I isoform delta [Gossypium arboreum]
JZ375028.1	PIP protein [Gossypium hirsutum]
JZ374945.1	PIP protein [Gossypium hirsutum]
JZ378672.1	PIP protein [Gossypium hirsutum]
JZ378449.1	PIP protein [Gossypium hirsutum]
JZ378447.1	PIP protein [Gossypium hirsutum]
JZ378430.1	PIP protein [Gossypium hirsutum]
JZ378348.1	PIP protein [Gossypium hirsutum]
JZ378316.1	Metal tolerance 10 -like protein [Gossypium arboreum]
JZ371464.1	PIP protein [Gossypium hirsutum]
JZ371132.1	PIP protein [Gossypium hirsutum]
JZ371111.1	PIP protein [Gossypium hirsutum]
JZ371073.1	PIP protein [Gossypium hirsutum]
JZ371029.1	PIP protein [Gossypium hirsutum]
JZ382130.1	PIP protein [Gossypium hirsutum]
JZ381978.1	Calcium-dependent protein kinase 9 [Gossypium arboreum]
JZ381946.1	Ubiquitin-like protein [Medicago truncatula]
JZ381806.1	PIP protein [Gossypium hirsutum]
JZ385687.1	Peroxidase 3 -like protein [Gossypium arboreum]
JZ374788.1	PIP protein [Gossypium hirsutum]
JZ385534.1	AT-hook motif nuclear localized protein 20 [Theobroma cacao]
JZ374699.1	PIP protein [Gossypium hirsutum]
JZ374617.1	Metal tolerance 10 -like protein [Gossypium arboreum]
JZ374567.1	Zinc finger CCHC domain-containing 10 [Gossypium arboreum]
JZ385358.1	putative aquaporin PIP-type 7a [Gossypium arboreum]
JZ374560.1	PIP protein [Gossypium hirsutum]
JZ374558.1	Uncharacterized protein TCM_034930 [Theobroma cacao]
JZ385172.1	PIP protein [Gossypium hirsutum]
JZ374407.1	PIP protein [Gossypium hirsutum]
JZ374328.1	putative aquaporin PIP-type 7a [Gossypium arboreum]
JZ374281.1	PIP protein [Gossypium hirsutum]
JZ374232.1	PIP protein [Gossypium hirsutum]
JZ378136.1	Proline-rich receptor-like protein kinase PERK13 [Gossypium arboreum]
JZ378084.1	PIP protein [Gossypium hirsutum]
JZ378047.1	PIP protein [Gossypium hirsutum]
JZ377990.1	putative aquaporin PIP-type 7a [Gossypium arboreum]
JZ377979.1	PIP protein [Gossypium hirsutum]
JZ377755.1	PIP protein [Gossypium hirsutum]
JZ377705.1	PIP protein [Gossypium hirsutum]
JZ377679.1	putative aquaporin PIP-type 7a [Gossypium arboreum]
JZ377639.1	PIP protein [Gossypium hirsutum]
JZ377507.1	PIP protein [Gossypium hirsutum]
JZ377450.1	PREDICTED: glucan endo-1,3-beta-glucosidase-like protein 2-like [Citrus sinensis]
JZ388448.1	lsm14b-b: Protein LSM14 B-B [Gossypium arboreum]
JZ388366.1	ENTH/VHS/GAT family protein [Theobroma cacao]
JZ388213.1	WRKY54 [Gossypium aridum]
JZ370754.1	Uncharacterized protein F383_21687 [Gossypium arboreum]
JZ370441.1	PIP protein [Gossypium hirsutum]
JZ370436.1	PIP protein [Gossypium hirsutum]
JZ370432.1	PIP protein [Gossypium hirsutum]
JZ370226.1	PIP protein [Gossypium hirsutum]
JZ370219.1	PIP protein [Gossypium hirsutum]
JZ370181.1	PIP protein [Gossypium hirsutum]
JZ370172.1	PIP protein [Gossypium hirsutum]
JZ370161.1	PIP protein [Gossypium hirsutum]
JZ370095.1	PIP protein [Gossypium hirsutum]
JZ370028.1	PIP protein [Gossypium hirsutum]
JZ381216.1	Nucleic acid binding protein, putative [Theobroma cacao]
JZ381189.1	PIP protein [Gossypium hirsutum]
JZ381117.1	PIP protein [Gossypium hirsutum]
JZ381043.1	Uncharacterized protein F383_21687 [Gossypium arboreum]
JZ380863.1	Tetraspanin-5 [Gossypium arboreum]
JZ374031.1	pheromone-processing carboxypeptidase kex1 [Gossypium arboreum]
JZ384673.1	PREDICTED: cullin-1-like isoform X1 [Citrus sinensis]
JZ373597.1	PIP protein [Gossypium hirsutum]
JZ373596.1	PIP protein [Gossypium hirsutum]
JZ373398.1	Transcription factor protein [Gossypium arboreum]
JZ373366.1	Octicosapeptide/Phox/Bem1p family protein, putative isoform 1 [Theobroma cacao]
JZ373294.1	PIP protein [Gossypium hirsutum]
JZ373247.1	unnamed protein product [Coffea canephora]
JZ380671.1	putative aquaporin PIP-type 7a [Gossypium arboreum]
JZ380639.1	Proline-rich receptor-like protein kinase PERK13 [Gossypium arboreum]
JZ380605.1	PIP protein [Gossypium hirsutum]
JZ380602.1	PIP protein [Gossypium hirsutum]
JZ380598.1	Proline-rich receptor-like protein kinase PERK13 [Gossypium arboreum]
JZ369802.1	PIP protein [Gossypium hirsutum]
JZ380401.1	PIP protein [Gossypium hirsutum]
JZ369776.1	PIP protein [Gossypium hirsutum]
JZ369769.1	putative aquaporin PIP-type 7a [Gossypium arboreum]
JZ369765.1	PIP protein [Gossypium hirsutum]
JZ369697.1	PIP protein [Gossypium hirsutum]
JZ369693.1	PIP protein [Gossypium hirsutum]
JZ377020.1	PIP protein [Gossypium hirsutum]
JZ369663.1	putative sodium-dependent transporter yocS [Gossypium arboreum]
JZ380231.1	Glutamine synthetase nodule isozyme [Gossypium arboreum]
JZ380067.1	Transcription factor protein [Gossypium arboreum]
JZ376732.1	PIP protein [Gossypium hirsutum]
JZ369328.1	PIP protein [Gossypium hirsutum]
JZ369314.1	PIP protein [Gossypium hirsutum]
JZ369313.1	PIP protein [Gossypium hirsutum]
JZ384005.1	putative aquaporin PIP-type 7a [Gossypium arboreum]
JZ383741.1	Transcription factor protein [Gossypium arboreum]
JZ383536.1	putative galacturonosyltransferase 6 -like protein [Gossypium arboreum]
JZ383533.1	PIP protein [Gossypium hirsutum]
JZ383361.1	Putative mediator of RNA polymerase II transcription subunit 15 [Gossypium arboreum]
JZ383201.1	hypothetical protein F383_29065 [Gossypium arboreum]
JZ373118.1	PIP protein [Gossypium hirsutum]
JZ373031.1	PIP protein [Gossypium hirsutum]
JZ372969.1	PIP protein [Gossypium hirsutum]
JZ372809.1	Proline-rich receptor-like protein kinase PERK13 [Gossypium arboreum]
JZ372791.1	PIP protein [Gossypium hirsutum]
JZ372712.1	PIP protein [Gossypium hirsutum]
JZ372692.1	PIP protein [Gossypium hirsutum]
JZ387224.1	hypothetical protein F383_02494 [Gossypium arboreum]
JZ386844.1	Golgin candidate 4 -like protein [Gossypium arboreum]
JZ386720.1	Nulp1-type, putative [Theobroma cacao]
JZ386639.1	Methylenetetrahydrofolate reductase 2 -like protein [Gossypium arboreum]
JZ376057.1	PIP protein [Gossypium hirsutum]
JZ375966.1	putative hydrolase yugF [Gossypium arboreum]
JZ375865.1	PIP protein [Gossypium hirsutum]
JZ375821.1	ABC transporter G family member 3 [Gossypium arboreum]
JZ375737.1	PIP protein [Gossypium hirsutum]
JZ369129.1	PIP protein [Gossypium hirsutum]
JZ369100.1	PIP protein [Gossypium hirsutum]
JZ369089.1	PIP protein [Gossypium hirsutum]
JZ369049.1	PIP protein [Gossypium hirsutum]
JZ368967.1	PIP protein [Gossypium hirsutum]
JZ368841.1	PIP protein [Gossypium hirsutum]
JZ368813.1	protein strubbelig-receptor family 6 [Gossypium arboreum]
JZ368800.1	PIP protein [Gossypium hirsutum]
JZ368799.1	PIP protein [Gossypium hirsutum]
JZ368646.1	hypothetical protein F383_26169 [Gossypium arboreum]
JZ368541.1	hypothetical protein CISIN_1g027908mg [Citrus sinensis]
JZ368455.1	putative beta-1,3-galactosyltransferase 14 -like protein [Gossypium arboreum]
JZ379516.1	hypothetical protein F383_02494 [Gossypium arboreum]
JZ379373.1	Cytochrome P450 [Gossypium arboreum]
JZ379201.1	Casein kinase I isoform delta [Gossypium arboreum]
JZ371968.1	NADH dehydrogenase [ubiquinone] iron-sulfur 1, mitochondrial [Gossypium arboreum]
JZ117908.1	ADP-ribosylation factor 1 [Gossypium arboreum]
JZ111143.1	NAD(P)-binding Rossmann-fold superfamily protein [Theobroma cacao]
JZ116829.1	ADP-ribosylation factor 1 [Gossypium arboreum]
JZ116819.1	Arginine N-methyltransferase 2 [Gossypium arboreum]
JZ116701.1	Zinc finger CONSTANS-LIKE 1 -like protein [Gossypium arboreum]
JZ114449.1	Cysteine synthase, chloroplastic/chromoplastic [Gossypium arboreum]
JZ114394.1	Pyruvate kinase isozyme A, chloroplastic [Gossypium arboreum]
JZ114002.1	hypothetical protein F383_25080 [Gossypium arboreum]
JZ119463.1	Sucrose-phosphatase 1 [Gossypium arboreum]
JZ110750.1	squalene synthase 2 [Gossypium hirsutum]
JZ119123.1	LanC-like protein 2 [Gossypium arboreum]
JZ118929.1	Glucokinase [Gossypium arboreum]
JZ118776.1	Lysosomal Pro-X carboxypeptidase [Gossypium arboreum]
JZ115819.1	Cytochrome b5 [Gossypium arboreum]
JZ115569.1	15 kDa selenoprotein [Gossypium arboreum]
JZ115441.1	Actin-binding FH2 protein [Theobroma cacao]
JZ115348.1	UDP-glucosyltransferase, putative [Theobroma cacao]
JZ112808.1	Ornithine-delta-aminotransferase isoform 1 [Theobroma cacao]
JZ112747.1	Chlorophyll synthase, chloroplastic -like protein [Gossypium arboreum]
JZ118604.1	ADP-ribosylation factor 1 [Gossypium arboreum]
JZ115042.1	Acyl-CoA N-acyltransferase with RING/FYVE/PHD-type zinc finger domain, putative [Theobroma cacao]
JZ112239.1	Neuroblastoma-amplified sequence [Gossypium arboreum]
JZ112151.1	elongation factor 1-alpha [Phaseolus vulgaris]
JZ112134.1	hypothetical protein F383_33802 [Gossypium arboreum]
HO109298.1	Asparticase nepenthesin-2 [Gossypium arboreum]
HO096769.1	hypothetical protein JCGZ_09396 [Jatropha curcas]
HO099934.1	Glucokinase [Gossypium arboreum]
HO091524.1	putative UDP-arabinopyranose mutase 5 -like protein [Gossypium arboreum]
HO091417.1	PREDICTED: uncharacterized protein LOC101756955 [Setaria italica]
HO099763.1	hypothetical protein CISIN_1g037825mg [Citrus sinensis]
HO099723.1	hypothetical protein F383_14095 [Gossypium arboreum]
HO107266.1	ATP synthase subunit b [Gossypium arboreum]
HO096357.1	Aminomethyltransferase, mitochondrial [Gossypium arboreum]
HO089559.1	Serine carboxypeptidase-like 50 [Theobroma cacao]
HO110496.1	BTB/POZ domain-containing protein TNFAIP1 isoform 1 [Theobroma cacao]
HO110397.1	hypothetical protein F383_13023 [Gossypium arboreum]
HO104492.1	Golgi SNAP receptor complex member 1-2 -like protein [Gossypium arboreum]
HO104396.1	15 kDa selenoprotein [Gossypium arboreum]
HO103981.1	hypothetical protein F383_05449 [Gossypium arboreum]
HO093502.1	Protein Brevis radix-like 2 [Gossypium arboreum]
HO109880.1	15 kDa selenoprotein [Gossypium arboreum]
HO090484.1	Ubiquinol-cytochrome C reductase UQCRX/QCR9-like family protein [Theobroma cacao]
HO105624.1	S-adenosyl-L-methionine-dependent methyltransferases superfamily protein isoform 1 [Theobroma cacao]
HO090380.1	Ornithine-delta-aminotransferase isoform 2 [Theobroma cacao]
HO107024.1	Cytochrome c oxidase subunit 5b-2, mitochondrial -like protein [Gossypium arboreum]
HO106830.1	Transcription factor MYB1R1 [Gossypium arboreum]
HO102408.1	Chaperone DnaJ [Gossypium arboreum]
HO102407.1	Indole-3-acetic acid inducible 19 [Theobroma cacao]
HO102374.1	putative xyloglucan endotransglucosylase/hydrolase 32 -like protein [Gossypium arboreum]
HO111990.1	Protein RER1B -like protein [Gossypium arboreum]
HO094070.1	hypothetical protein F383_30273 [Gossypium arboreum]
HO093646.1	Asparticase nepenthesin-2 [Gossypium arboreum]
HO109268.1	Uncharacterized protein TCM_026746 [Theobroma cacao]
HO097070.1	hypothetical protein F383_33802 [Gossypium arboreum]
HO089944.1	hypothetical protein F383_17653 [Gossypium arboreum]
HO098994.1	PREDICTED: protein-ribulosamine 3-kinase, chloroplastic isoform X5 [Eucalyptus grandis]
HO090940.1	26S proteasome non-ATPase regulatory subunit 1 [Gossypium arboreum]
HO091798.1	uncharacterized protein F383_20075 [Gossypium arboreum]
HO093450.1	ADP-ribosylation factor 1 [Gossypium arboreum]
HO093406.1	Protein phosphatase 1 regulatory subunit 7 [Gossypium arboreum]
HO091382.1	Adipocyte plasma membrane-associated [Gossypium arboreum]
HO106197.1	Purple acid phosphatase 2 [Gossypium arboreum]
HO092406.1	Protein RER1B -like protein [Gossypium arboreum]
HO102032.1	hypothetical protein F383_13023 [Gossypium arboreum]
HO108157.1	Prolyl 4-hydroxylase subunit alpha-2 [Gossypium arboreum]
HO108156.1	Prolyl 4-hydroxylase subunit alpha-2 [Gossypium arboreum]
HO091167.1	Cytochrome c oxidase subunit 5b-2, mitochondrial -like protein [Gossypium arboreum]
HO091153.1	RNA-binding 8A [Gossypium arboreum]
HO104376.1	NDR1/HIN1-like 1 [Theobroma cacao]
HO106760.1	Chlorophyll synthase, chloroplastic -like protein [Gossypium arboreum]
HO106470.1	Protein PAT1 [Gossypium arboreum]
HO094346.1	Uncharacterized protein TCM_007539 [Theobroma cacao]
HO095801.1	hypothetical protein GlmaxMp29 (mitochondrion) [Glycine max]
HO097513.1	Cytochrome c oxidase subunit 5b-2, mitochondrial -like protein [Gossypium arboreum]
HO109865.1	calmodulin-binding protein [Gossypium thurberi]
HO105157.1	PREDICTED: uncharacterized protein LOC104221396 [Nicotiana sylvestris]
HO092259.1	UDP-glucosyltransferase family 1 protein, putative [Theobroma cacao]
HO108188.1	40S ribosomal protein s13, partial [Camellia sinensis]
HO107984.1	Asparticase nepenthesin-2 [Gossypium arboreum]
HO095336.1	hypothetical protein F383_02790 [Gossypium arboreum]
GW691381.1	Lysine histidine transporter-like 8 [Gossypium arboreum]
GW691130.1	PIP1 protein [Gossypium hirsutum] putative aquaporin PIP-type 7a [Gossypium arboreum]
GW691290.1	S-coclaurine N-methyltransferase [Gossypium arboreum]
EX170841.1	TPA: putative anthocyanidin reductase [Gossypium arboreum]
EX165574.1	hypothetical protein F383_30923 [Gossypium arboreum]
EX170109.1	abscisic acid-insensitive 5-like protein 4 [Gossypium arboreum]
EX165531.1	Gamma-interferon-inducible lysosomal thiol reductase [Gossypium arboreum]
EX164717.1	Ankyrin repeat domain-containing 2 -like protein [Gossypium arboreum]
EX171446.1	Nephrocystin-3 [Gossypium arboreum]
EX167533.1	hypothetical protein VITISV_009275 [Vitis vinifera]
EX167507.1	ATPase E1-E2 type family protein / haloacid dehalogenase-like hydrolase family protein [Theobroma cacao]
EX163963.1	Auxin transport BIG -like protein [Gossypium arboreum]
EX163962.1	Acetyl-CoA carboxylase 1 -like protein [Gossypium arboreum]
EX165454.1	Beta-glucosidase 15 [Theobroma cacao] Beta-glucosidase 15 [Theobroma cacao]
EX172690.1	CASP-like protein F16 [Gossypium arboreum]
EX167338.1	UDP-galactose transporter 2 -like protein [Gossypium arboreum]
EX172566.1	hypothetical protein F383_10557 [Gossypium arboreum]
EX172547.1	hypothetical protein CISIN_1g015129mg [Citrus sinensis]
EX169992.1	Serine/threonine-protein phosphatase 6 regulatory ankyrin repeat subunit A [Gossypium arboreum]
EX172503.1	putative V-type proton ATPase 20 kDa proteolipid subunit [Gossypium arboreum]
EX166912.1	putative metabolite transport [Gossypium arboreum]
EX171433.1	Alpha/beta-hydrolase domain-containing protein, putative [Theobroma cacao]
EX171388.1	protein kinase, putative [Ricinus communis]
EX169218.1	Glutaredoxin, putative [Theobroma cacao]
EX169205.1	Chlorophyll a-b binding 13, chloroplastic [Gossypium arboreum]
EX164632.1	E3 ubiquitin-protein ligase [Gossypium arboreum]
EX164620.1	hypothetical protein F383_24662 [Gossypium arboreum]
EX168455.1	Late embryogenesis abundant (LEA) hydroxyproline-rich glycoprotein family, putative isoform 1 [Theobroma cacao]
EX168427.1	Ribulose-phosphate 3-epimerase, chloroplastic [Gossypium arboreum]
EX166858.1	Chlorophyll a-b binding 13, chloroplastic [Gossypium arboreum]
EX167259.1	Chlorophyll a-b binding 13, chloroplastic [Gossypium arboreum]
EX169928.1	Acetyl-CoA carboxylase 1 -like protein [Gossypium arboreum]
EX169866.1	hypothetical protein F383_18333 [Gossypium arboreum]
EX172482.1	alpha-tubulin, partial [x Doritaenopsis hybrid cultivar]
EX171349.1	hypothetical protein VITISV_009275 [Vitis vinifera]
EX169128.1	Dehydrin ERD10 -like protein [Gossypium arboreum]
EX166730.1	Spermidine synthase [Gossypium arboreum]
EX171679.1	alpha-tubulin [Gossypium hirsutum]
EX163958.1	Glutathione S-transferase U17 -like protein [Gossypium arboreum]
EX165913.1	beta-galactosidase [Gossypium hirsutum]
EX169763.1	MLP-like protein 28 [Gossypium arboreum]
EX165900.1	Alpha/beta-Hydrolases superfamily protein isoform 1 [Theobroma cacao]
EX165218.1	Chaperone ClpD, chloroplastic -like protein [Gossypium arboreum]
EX169706.1	Chlorophyll a-b binding 13, chloroplastic [Gossypium arboreum]
EX172330.1	polyubiquitin [Clusia minor]
EX172293.1	hypothetical protein CARUB_v10024180mg [Capsella rubella]
EX170634.1	Zinc finger CCHC domain-containing 4 [Gossypium arboreum]
EX167192.1	type III chlorophyll a/b-binding protein [Nicotiana tabacum]
EX170616.1	hypothetical protein VITISV_009275 [Vitis vinifera]
EX170570.1	Serp2 [Gossypium arboreum]
EX167127.1	unknown [Populus trichocarpa x Populus deltoides]
EX169008.1	2-phosphoglycolate phosphatase 1 [Theobroma cacao]
EX169645.1	20S proteasome subunit alpha-1 [Gossypium hirsutum]
EX169607.1	Chlorophyll a-b binding CP26, chloroplastic -like protein [Gossypium arboreum]
EX169599.1	Dehydrin ERD10 -like protein [Gossypium arboreum]
EX168918.1	Glutamate decarboxylase 1 -like protein [Gossypium arboreum]
EX168902.1	hypothetical protein F383_03940 [Gossypium arboreum]
EX171173.1	Reticulon-like protein B5 [Gossypium arboreum]
EX165049.1	putative PDF1-interacting protein 2, partial [Gossypium barbadense]
EX171560.1	ATPase, V1 complex, subunit B protein isoform 3 [Theobroma cacao]
EX171044.1	60S ribosomal L8-3 -like protein [Gossypium arboreum]
EX171022.1	60S ribosomal L28-1 -like protein [Gossypium arboreum]
EX170458.1	Reticulon-like protein B5 [Gossypium arboreum]
EX165769.1	hypothetical protein F383_13827 [Gossypium arboreum]
EX165766.1	TPA: putative anthocyanidin reductase [Gossypium arboreum]
EX165745.1	putative C5H10.03 [Gossypium arboreum]
EX166502.1	Beta-D-xylosidase 1 -like protein [Gossypium arboreum]
EX166463.1	Agglutinin [Gossypium arboreum]
EX166452.1	Isopentenyl-diphosphate Delta-isomerase II [Gossypium arboreum]
EX166435.1	hypothetical protein POPTR_0001s44440g [Populus trichocarpa]
EX167080.1	Transcription factor bHLH3 -like protein [Gossypium arboreum]
EX170984.1	hypothetical protein VITISV_009275 [Vitis vinifera]
EX170967.1	TPA: putative anthocyanidin reductase [Gossypium arboreum]
EX170305.1	60S ribosomal L28-1 -like protein [Gossypium arboreum]
EX170273.1	Golgin subfamily A member 2-like protein 4 [Gossypium arboreum]
EX165700.1	Regulatory NPR3 -like protein [Gossypium arboreum]
EX167663.1	hypothetical protein VITISV_009275 [Vitis vinifera]
EX164177.1	Beta-D-xylosidase 1 -like protein [Gossypium arboreum]
EX164175.1	MACPF domain-containing CAD1 -like protein [Gossypium arboreum]
EX168134.1	Serp2 [Gossypium arboreum]
EX166283.1	Beta-D-xylosidase 1 -like protein [Gossypium arboreum]
EX165682.1	La-related 7 [Gossypium arboreum]
EX164158.1	ATPase E1-E2 type family protein / haloacid dehalogenase-like hydrolase family protein [Theobroma cacao]
EX165666.1	Translation initiation factor SUI1 family protein [Theobroma cacao]
EX165656.1	Ubiquitin supergroup,Ribosomal protein L40e [Theobroma cacao]
EX168100.1	StAR-related lipid transfer 7, mitochondrial [Gossypium arboreum]
EX165643.1	ethylene insensitive 3 -like protein [Gossypium arboreum]
EX171946.1	Hypersensitive-induced response 1 -like protein [Gossypium arboreum]
EX164100.1	Kunitz family trypsin and protease inhibitor protein, putative [Theobroma cacao]
EX171910.1	Glutathione S-transferase U17 -like protein [Gossypium arboreum]
EX168658.1	Calcium sensing receptor, chloroplastic -like protein [Gossypium arboreum]
EX168652.1	SOS3-interacting protein 3 [Theobroma cacao]
EX166205.1	PREDICTED: protein translation factor SUI1 homolog 2 [Glycine max] Protein translation factor SUI1 like 2 [Glycine soja]
EX164868.1	PIP protein [Gossypium hirsutum]
EX164831.1	Glycosyltransferase isoform 1 [Theobroma cacao]
CK988130.1	PREDICTED: pathogenesis-related protein 1-like [Citrus sinensis]
CK988117.1	hypothetical protein JCGZ_06943 [Jatropha curcas]
CK987638.1	PREDICTED: uncharacterized protein LOC104896921 [Beta vulgaris subsp. vulgaris]
CK987637.1	PREDICTED: uncharacterized protein LOC104884435 isoform X2 [Beta vulgaris subsp. vulgaris]
CF932085.1	PREDICTED: uncharacterized protein LOC104901243 [Beta vulgaris subsp. vulgaris]
DW520650.1	60S ribosomal L28-1 -like protein [Gossypium arboreum]
DW520556.1	Protein phosphatase 1 regulatory subunit 7 [Gossypium arboreum]
DW520505.1	Chaperone DnaJ [Gossypium arboreum]
DW520212.1	ADP-ribosylation factor 1 [Gossypium arboreum]
DW520053.1	Putative thiamine-phosphate synthase 2 [Gossypium arboreum]
DW519938.1	[Protein-PII] uridylyltransferase [Gossypium arboreum]
DW519927.1	Autophagocytosis-associated family protein, putative isoform 1 [Theobroma cacao]
DW519317.1	hypothetical protein CICLE_v10006836mg [Citrus clementina]
DW518931.1	TGACG-sequence-specific DNA-binding TGA-1B [Gossypium arboreum]
DW518768.1	Autophagocytosis-associated family protein, putative isoform 1 [Theobroma cacao]
DW518142.1	hypothetical protein F383_00425 [Gossypium arboreum]
DW517899.1	BEL1-like homeodomain protein 8, putative [Theobroma cacao]
DW517785.1	Caltractin [Gossypium arboreum]
DW517581.1	translation factor sui1, putative [Ricinus communis]
DW517248.1	Chaperonin CPN60-2, mitochondrial [Gossypium arboreum]
DW517163.1	predicted protein [Pyrenophora tritici-repentis Pt-1C-BFP]
DW517117.1	Calcium-transporting ATPase 4, endoplasmic reticulum-type -like protein [Gossypium arboreum]
DW517042.1	probable NADH2 dehydrogenase (ubiquinone) 9.5K protein, ubiquinone-binding [Claviceps purpurea 20.1]
DW516355.1	putative WRKY transcription factor 4 -like protein [Gossypium arboreum]
DW516165.1	fucoside alpha-3-galactosyltransferase [Gossypium arboreum]
DW515899.1	translation factor sui1, putative [Ricinus communis]
DW515535.1	Uncharacterized protein F383_18665 [Gossypium arboreum]
DW515141.1	GHDEL61 [Gossypium hirsutum]
DW514730.1	Uncharacterized protein TCM_004819 [Theobroma cacao]
DW514572.1	Kinesin-like protein KIF22 [Gossypium arboreum]
DW513883.1	Lipoxygenase, putative isoform 1 [Theobroma cacao]
DW513840.1	Uncharacterized protein F383_30126 [Gossypium arboreum]
DW513426.1	putative phosphatase 2C 30 -like protein [Gossypium arboreum]
DW513224.1	Uncharacterized protein isoform 4 [Theobroma cacao]
DW513047.1	UDP-D-glucuronic acid 4-epimerase [Gossypium hirsutum]
DW512781.1	predicted protein [Leptosphaeria maculans JN3]
DW512397.1	DnaJ subfamily C member 25 [Gossypium arboreum]
DW511838.1	Uncharacterized protein TCM_016616 [Theobroma cacao]
DW511371.1	Transmembrane 87A [Gossypium arboreum]
DW510886.1	hypothetical protein F383_13111 [Gossypium arboreum]
DW510814.1	von Willebrand factor A domain-containing 2 [Gossypium arboreum]
DW510624.1	WRKY transcription factor 18 [Gossypium hirsutum]
DW510027.1	hypothetical protein F383_26998 [Gossypium arboreum]
DW509041.1	hypothetical protein F383_11007 [Gossypium arboreum]
DW508343.1	Thioredoxin X, chloroplastic -like protein [Gossypium arboreum]
DW508282.1	PREDICTED: uncharacterized protein LOC100267009 [Vitis vinifera]
DW508059.1	PREDICTED: ubiquitin-60S ribosomal protein L40-like [Brassica rapa]
DW507737.1	Serine hydroxymethyltransferase 1 [Gossypium arboreum]
DW507711.1	RNA-binding 39 [Gossypium arboreum]
DW507710.1	RNA-binding 39 [Gossypium arboreum]
DW507620.1	TPA_inf: aquaporin SIP1;3 [Gossypium hirsutum]
DW507472.1	Cyclin-dependent kinases regulatory subunit 1 [Gossypium arboreum]
DW506940.1	Hydroxymethylglutaryl-CoA lyase, mitochondrial [Glycine soja]
DW506827.1	superoxide dismutase 1 copper chaperone [Gossypium arboreum]
DW506786.1	Proteasome subunit alpha type-6 [Gossypium arboreum]
DW506673.1	hypothetical protein F383_01308 [Gossypium arboreum]
DW506620.1	3-oxo-5-alpha-steroid 4-dehydrogenase 1 [Gossypium arboreum]
DW506437.1	Ubiquitin carboxyl-terminal hydrolase isozyme L3 [Gossypium arboreum]
DW506231.1	Gb:AAF02129.1, putative [Theobroma cacao]
DW505827.1	60S ribosomal L28-1 -like protein [Gossypium arboreum]
DW505554.1	NC domain-containing-related-like protein [Theobroma cacao]
DW505443.1	Chaperonin CPN60-2, mitochondrial [Gossypium arboreum]
DW505126.1	Ubiquitin-conjugating enzyme E2 variant 1A -like protein [Gossypium arboreum]
DW504891.1	Transcriptional adapter 3 [Gossypium arboreum]
DW504670.1	Basic helix-loop-helix DNA-binding superfamily protein, putative [Theobroma cacao]
DW504077.1	CLAVATA3/ESR (CLE)-related 25 -like protein [Gossypium arboreum]
DW503514.1	Alpha/beta-hydrolase domain-containing protein, putative [Theobroma cacao]
DW503455.1	Heat stress transcription factor A-8 -like protein [Gossypium arboreum]
DW503126.1	GATA transcription factor 5 -like protein [Gossypium arboreum]
DW502476.1	Thioredoxin X, chloroplastic -like protein [Gossypium arboreum]
DW502435.1	Chaperone dnaJ 6 -like protein [Gossypium arboreum]
DW502375.1	Sodium-dependent phosphate transporter 1 [Gossypium arboreum]
DW502290.1	Rop guanine nucleotide exchange factor 1 -like protein [Gossypium arboreum]
DW502094.1	Pleckstrin [Theobroma cacao]
DW501699.1	Heat shock 90-1 -like protein [Gossypium arboreum]
DW501586.1	exoc8 [Gossypium arboreum]
DW501472.1	superoxide dismutase 1 copper chaperone [Gossypium arboreum]
DW501241.1	DEAD-box ATP-dependent RNA helicase 8 [Gossypium arboreum]
DW500883.1	Pleckstrin [Theobroma cacao]
DW500844.1	Defender against cell death 1 [Gossypium arboreum]
DW500430.1	Type I inositol-1,4,5-trisphosphate 5-phosphatase CVP2 -like protein [Gossypium arboreum]
DW500335.1	ATP binding microtubule motor family protein, putative isoform 2 [Theobroma cacao]
DW500157.1	Uncharacterized protein TCM_005150 [Theobroma cacao]
DW499973.1	Sterile alpha motif domain-containing protein 9-like protein [Gossypium arboreum]
DW499727.1	Cysteine proteinases superfamily protein [Theobroma cacao]
DW499145.1	superoxide dismutase 1 copper chaperone [Gossypium arboreum]
DW498424.1	translation factor sui1, putative [Ricinus communis]
DW497834.1	hypothetical protein M436DRAFT_50449 [Aureobasidium pullulans var. namibiae CBS 147.97]
DW497757.1	Centrosomal protein [Gossypium arboreum]
DW497446.1	hypothetical protein F383_12580 [Gossypium arboreum]
DW497225.1	PREDICTED: ubiquitin-60S ribosomal protein L40-like [Brassica rapa]
DW497165.1	hypothetical protein F383_20322 [Gossypium arboreum]
DW496357.1	hypothetical protein [Cryptococcus neoformans var. neoformans JEC21]
DW496096.1	hypothetical protein F383_33388 [Gossypium arboreum]
DW495914.1	hypothetical protein F383_33388 [Gossypium arboreum]
DW494667.1	31 kDa ribonucleoprotein, chloroplastic -like protein [Gossypium arboreum]
DW494666.1	31 kDa ribonucleoprotein, chloroplastic -like protein [Gossypium arboreum]
DW494563.1	Isopentenyl-diphosphate Delta-isomerase II [Gossypium arboreum]
DW493072.1	PREDICTED: cytochrome c oxidase subunit 2 [Pyrus x bretschneideri]
DW492874.1	Ankyrin repeat domain-containing 2 -like protein [Gossypium arboreum]
DW492341.1	hypothetical protein CISIN_1g0008352mg, partial [Citrus sinensis]
DW492148.1	Vesicle-associated 1-2 -like protein [Gossypium arboreum]
DW492131.1	Winged-helix DNA-binding transcription factor family protein, putative [Theobroma cacao]
DW491927.1	PREDICTED: serine/threonine-protein kinase sepA-like [Malus domestica]
DW491598.1	polyphenol oxidase 1 [Gossypium hirsutum]
DW491049.1	Disease resistance family protein / LRR family protein, putative [Theobroma cacao]
DW490726.1	ribosomal RNA methyltransferase, putative [Ricinus communis]
DW489288.1	hypothetical protein F383_24083 [Gossypium arboreum]
DW489206.1	Uncharacterized protein TCM_004392 [Theobroma cacao]
DW488018.1	ADP-ribosylation factor 1 [Gossypium arboreum]
DW487640.1	putative ATP-dependent helicase C23E6.02 [Gossypium arboreum]
DW487434.1	Pumilio -like protein [Gossypium arboreum]
DW487375.1	Copper-transporting ATPase 2 [Gossypium arboreum]
DW487198.1	Homeobox protein, putative isoform 2 [Theobroma cacao]
DW487158.1	3-isopropylmalate dehydrogenase [Gossypium arboreum]
DW487136.1	Calcium sensing receptor, chloroplastic -like protein [Gossypium arboreum]
DW486740.1	G1/S-specific cyclin-E [Gossypium arboreum]
DW486699.1	PREDICTED: serine/threonine-protein kinase sepA-like [Malus domestica]
DW486559.1	putative RNA helicase SDE3 -like protein [Gossypium arboreum]
DW486097.1	ARM repeat superfamily protein isoform 1 [Theobroma cacao]
DW485630.1	Sorting nexin-13 [Gossypium arboreum]
DW485623.1	Receptor-like protein kinase HAIKU2 [Gossypium arboreum]
DW485550.1	WRKY transcription factor 38 [Gossypium hirsutum]
DW484970.1	Leucine-rich repeat protein kinase family protein isoform 6 [Theobroma cacao]
[truncated: 200 more rows]

## Sheet: Table S5
Table S5 KEGG pathway of vsiRNA targets involved
KEGG Pathway Name	Cotton EST ID
00010 Glycolysis / Gluconeogenesis [PATH:ko00010]	DR453886.1,Contig7229,ES844283.1,Contig8680,Contig3729,Contig1956,ES807523.1,DW497834.1,EV494163.1,EV486902.1,ES815976.1,Contig5847,Contig16414,
00020 Citrate cycle (TCA cycle) [PATH:ko00020]	Contig7778,ES806384.1,ES814539.1,ES796081.1,DW497834.1,
00030 Pentose phosphate pathway [PATH:ko00030]	DR453886.1,Contig9075,EV482179.1,Contig4136,ES844283.1,Contig7229,
00040 Pentose and glucuronate interconversions [PATH:ko00040]	Contig28372,Contig4136,
00051 Fructose and mannose metabolism [PATH:ko00051]	ES809195.1,JZ111143.1,Contig7229,ES844283.1,Contig8680,
00052 Galactose metabolism [PATH:ko00052]	Contig5847,ES839515.1,Contig7229,
00053 Ascorbate and aldarate metabolism [PATH:ko00053]	JK703405.1,Contig22280,Contig21683,Contig22398,ES820709.1,ES833719.1,ES795451.1,AJ513682.1,ES815976.1,
00061 Fatty acid biosynthesis [PATH:ko00061]	Contig21920,ES839301.1,Contig22739,DV437963.1,ES819963.1,Contig28199,
00062 Fatty acid elongation [PATH:ko00062]	Contig15090,Contig15979,ES816227.1,
00071 Fatty acid degradation [PATH:ko00071]	Contig16297,Contig21921,ES849153.1,Contig28199,EV494163.1,EV486902.1,ES815976.1,
00072 Synthesis and degradation of ketone bodies [PATH:ko00072]	DW506940.1,Contig16297,
00073 Cutin, suberine and wax biosynthesis [PATH:ko00073]	Contig26533,Contig8993,
00100 Steroid biosynthesis [PATH:ko00100]	Contig6794,DR459104.1,Contig6767,Contig25877,AI055540.1,
00130 Ubiquinone and other terpenoid-quinone biosynthesis [PATH:ko00130]	Contig9198,ES828905.1,
00140 Steroid hormone biosynthesis [PATH:ko00140]	Contig463,
00190 Oxidative phosphorylation [PATH:ko00190]	JZ371968.1,Contig19421,ES841897.1,ES801077.1,Contig4115,EV492939.1,ES840873.1,DR453527.1,Contig3849,HO090484.1,CO498126.1,ES814808.1,DW493072.1,Contig685,Contig1321,HO107024.1,HO091167.1,Contig6145,EV491206.1,ES834528.1,Contig19655,Contig96,Contig13344,Contig23972,ES843943.1,ES851661.1,ES825497.1,EX172503.1,ES824985.1,ES819261.1,DT573142.1,
00195 Photosynthesis [PATH:ko00195]	ES794536.1,Contig3476,Contig4590,Contig12241,
00196 Photosynthesis - antenna proteins [PATH:ko00196]	EX167192.1,DR463970.1,ES834588.1,EX167259.1,EX169607.1,
00220 Arginine biosynthesis [PATH:ko00220]	JZ380231.1,ES833809.1,
00230 Purine metabolism [PATH:ko00230]	Contig5111,ES792692.1,ES829896.1,ES808965.1,ES804332.1,ES799187.1,Contig18263,Contig8134,Contig1956,ES807523.1,Contig23169,Contig23961,Contig25000,ES840996.1,
00240 Pyrimidine metabolism [PATH:ko00240]	Contig966,Contig4398,ES792692.1,ES829896.1,ES808965.1,ES804332.1,ES799187.1,Contig18263,Contig23169,Contig23961,Contig6199,ES834697.1,Contig5111,Contig24202,
00250 Alanine, aspartate and glutamate metabolism [PATH:ko00250]	ES833809.1,Contig25952,ES814213.1,ES811888.1,JZ380231.1,
00254 Aflatoxin biosynthesis [PATH:ko00254]	Contig21920,
00260 Glycine, serine and threonine metabolism [PATH:ko00260]	Contig77,Contig9033,ES800767.1,HO096357.1,ES815976.1,
00261 Monobactam biosynthesis [PATH:ko00261]	DT463155.1,
00270 Cysteine and methionine metabolism [PATH:ko00270]	JZ114449.1,ES845159.1,JG452153.1,EX166730.1,Contig9452,ES847637.1,Contig2506,ES828863.1,Contig1612,Contig20193,CD485971.1,ES833809.1,ES796081.1,
00280 Valine, leucine and isoleucine degradation [PATH:ko00280]	CD485971.1,Contig6851,ES815976.1,Contig8070,ES792869.1,DW506940.1,Contig16297,
00281 Geraniol degradation [PATH:ko00281]	DW506940.1,
00290 Valine, leucine and isoleucine biosynthesis [PATH:ko00290]	CD485971.1,ES822854.1,
00300 Lysine biosynthesis [PATH:ko00300]	DT463155.1,ES815976.1,
00310 Lysine degradation [PATH:ko00310]	ES815976.1,Contig16297,Contig18156,ES848992.1,
00330 Arginine and proline metabolism [PATH:ko00330]	EX166730.1,JG452153.1,ES815976.1,JZ112808.1,JK700826.1,ES833809.1,
00340 Histidine metabolism [PATH:ko00340]	ES791317.1,ES815976.1,
00350 Tyrosine metabolism [PATH:ko00350]	ES833809.1,Contig13188,Contig15814,EV494163.1,EV486902.1,
00360 Phenylalanine metabolism [PATH:ko00360]	ES833809.1,Contig7614,Contig8912,Contig9198,ES828905.1,
00362 Benzoate degradation [PATH:ko00362]	Contig16297,
00380 Tryptophan metabolism [PATH:ko00380]	Contig16297,ES815976.1,
00400 Phenylalanine, tyrosine and tryptophan biosynthesis [PATH:ko00400]	Contig5273,ES833809.1,
00410 beta-Alanine metabolism [PATH:ko00410]	Contig25952,EX166730.1,ES815976.1,Contig6851,
00430 Taurine and hypotaurine metabolism [PATH:ko00430]	Contig25952,ES834955.1,JK694914.1,
00450 Selenocompound metabolism [PATH:ko00450]	ES845159.1,ES809219.1,Contig24202,
00460 Cyanoamino acid metabolism [PATH:ko00460]	EY197007.1,EX165454.1,JZ114449.1,JK694914.1,Contig9033,ES800767.1,
00480 Glutathione metabolism [PATH:ko00480]	JK694914.1,Contig797,Contig4088,Contig4968,Contig9598,ES835286.1,ES797777.1,ES795010.1,ES811231.1,ES797005.1,ES804411.1,ES834023.1,EX163958.1,EV482179.1,EX166730.1,AJ513682.1,
00500 Starch and sucrose metabolism [PATH:ko00500]	EY197007.1,EX165454.1,JK704372.1,DW513047.1,ES850045.1,DT557256.1,Contig28372,DR453886.1,Contig1872,ES813687.1,
00510 N-Glycan biosynthesis [PATH:ko00510]	Contig17688,DW500844.1,Contig95,ES806438.1,DW237521.1,
00511 Other glycan degradation [PATH:ko00511]	AI729507.1,
00513 Various types of N-glycan biosynthesis [PATH:ko00513]	Contig17688,DW500844.1,Contig95,ES806438.1,DW237521.1,
00520 Amino sugar and nucleotide sugar metabolism [PATH:ko00520]	Contig15739,ES822705.1,Contig22293,HO091524.1,DR453886.1,DW513047.1,ES850045.1,DT557256.1,ES809195.1,JZ111143.1,
00561 Glycerolipid metabolism [PATH:ko00561]	ES815976.1,EV483479.1,Contig6874,AI055540.1,Contig7673,
00562 Inositol phosphate metabolism [PATH:ko00562]	DW500430.1,Contig18360,Contig21683,Contig22398,ES820709.1,ES833719.1,Contig16414,JK703405.1,Contig8680,
00564 Glycerophospholipid metabolism [PATH:ko00564]	EV483479.1,Contig6874,Contig18602,ES847743.1,AI055540.1,
00565 Ether lipid metabolism [PATH:ko00565]	AI055540.1,Contig18602,ES847743.1,
00590 Arachidonic acid metabolism [PATH:ko00590]	AI055540.1,JK694914.1,
00591 Linoleic acid metabolism [PATH:ko00591]	AI055540.1,ES806178.1,DW513883.1,
00592 alpha-Linolenic acid metabolism [PATH:ko00592]	AI055540.1,ES806178.1,DW513883.1,Contig4226,Contig21274,Contig21921,ES849153.1,ES791901.1,EV486902.1,
00600 Sphingolipid metabolism [PATH:ko00600]	Contig23072,Contig1868,
00620 Pyruvate metabolism [PATH:ko00620]	DW497834.1,Contig1956,ES807523.1,Contig21920,ES815976.1,ES796081.1,Contig2310,Contig16297,ES822854.1,
00625 Chloroalkane and chloroalkene degradation [PATH:ko00625]	EV494163.1,
00626 Naphthalene degradation [PATH:ko00626]	EV494163.1,
00630 Glyoxylate and dicarboxylate metabolism [PATH:ko00630]	ES796081.1,ES814539.1,Contig16297,EX169008.1,JG453946.1,Contig18280,JZ380231.1,Contig9033,ES800767.1,HO096357.1,Contig19283,
00640 Propanoate metabolism [PATH:ko00640]	Contig6851,Contig21920,Contig16297,
00643 Styrene degradation [PATH:ko00643]	Contig13188,
00650 Butanoate metabolism [PATH:ko00650]	Contig16297,Contig25952,ES814213.1,DW506940.1,
00670 One carbon pool by folate [PATH:ko00670]	Contig9033,ES800767.1,HO096357.1,JZ386639.1,
00680 Methane metabolism [PATH:ko00680]	EV494163.1,Contig19283,Contig9033,ES800767.1,Contig2310,ES844283.1,Contig7229,
00710 Carbon fixation in photosynthetic organisms [PATH:ko00710]	JG453946.1,Contig3729,ES844283.1,Contig8680,Contig4136,Contig2310,ES833809.1,ES796081.1,
00720 Carbon fixation pathways in prokaryotes [PATH:ko00720]	Contig2310,Contig16297,ES814539.1,Contig7778,ES806384.1,JZ386639.1,
00750 Vitamin B6 metabolism [PATH:ko00750]	Contig77,
00760 Nicotinate and nicotinamide metabolism [PATH:ko00760]	Contig16929,Contig5111,
00770 Pantothenate and CoA biosynthesis [PATH:ko00770]	CD485971.1,
00780 Biotin metabolism [PATH:ko00780]	ES839301.1,
00830 Retinol metabolism [PATH:ko00830]	EV494163.1,
00860 Porphyrin and chlorophyll metabolism [PATH:ko00860]	Contig27614,DN780781.1,HO106760.1,Contig16283,Contig7843,Contig10379,
00900 Terpenoid backbone biosynthesis [PATH:ko00900]	Contig16297,CD486456.1,Contig9246,ES828692.1,ES802844.1,JK695430.1,
00902 Monoterpenoid biosynthesis [PATH:ko00902]	Contig20672,
00904 Diterpenoid biosynthesis [PATH:ko00904]	JK700619.1,
00908 Zeatin biosynthesis [PATH:ko00908]	DT527468.1,
00909 Sesquiterpenoid and triterpenoid biosynthesis [PATH:ko00909]	Contig6794,DR459104.1,JK695020.1,
00910 Nitrogen metabolism [PATH:ko00910]	JZ375617.1,JZ380231.1,ES811888.1,Contig18280,
00920 Sulfur metabolism [PATH:ko00920]	Contig22396,Contig20577,JZ114449.1,
00940 Phenylpropanoid biosynthesis [PATH:ko00940]	Contig7614,Contig8912,EY197007.1,EX165454.1,Contig9198,ES828905.1,Contig18740,
00941 Flavonoid biosynthesis [PATH:ko00941]	ES810698.1,Contig9198,ES828905.1,Contig5166,Contig11332,ES810504.1,ES797002.1,ES832290.1,ES796849.1,ES830205.1,ES831960.1,ES793489.1,ES824275.1,ES851996.1,ES835786.1,
00944 Flavone and flavonol biosynthesis [PATH:ko00944]	ES793489.1,ES824275.1,ES851996.1,ES835786.1,
00945 Stilbenoid, diarylheptanoid and gingerol biosynthesis [PATH:ko00945]	Contig9198,ES828905.1,
00950 Isoquinoline alkaloid biosynthesis [PATH:ko00950]	ES833809.1,HO105624.1,Contig15814,
00960 Tropane, piperidine and pyridine alkaloid biosynthesis [PATH:ko00960]	ES833809.1,
00970 Aminoacyl-tRNA biosynthesis [PATH:ko00970]	Contig20758,Contig2905,
00980 Metabolism of xenobiotics by cytochrome P450 [PATH:ko00980]	Contig797,Contig4088,Contig4968,Contig9598,ES835286.1,ES797777.1,ES795010.1,ES811231.1,ES797005.1,ES804411.1,ES834023.1,EX163958.1,EV494163.1,
00981 Insect hormone biosynthesis [PATH:ko00981]	Contig11559,
00982 Drug metabolism - cytochrome P450 [PATH:ko00982]	Contig797,Contig4088,Contig4968,Contig9598,ES835286.1,ES797777.1,ES795010.1,ES811231.1,ES797005.1,ES804411.1,ES834023.1,EX163958.1,EV494163.1,
00983 Drug metabolism - other enzymes [PATH:ko00983]	Contig6199,ES834697.1,Contig966,
01040 Biosynthesis of unsaturated fatty acids [PATH:ko01040]	ES819963.1,Contig21921,ES849153.1,
01200 Carbon metabolism [PATH:ko01200]	DR453886.1,Contig7229,ES844283.1,Contig8680,Contig3729,Contig1956,ES807523.1,DW497834.1,Contig9075,EV482179.1,Contig4136,ES814539.1,ES796081.1,EX169008.1,JG453946.1,Contig2310,ES833809.1,Contig16297,JZ386639.1,EV494163.1,Contig19283,Contig9033,ES800767.1,HO096357.1,JZ114449.1,Contig6851,
01210 2-Oxocarboxylic acid metabolism [PATH:ko01210]	ES814539.1,ES833809.1,CD485971.1,ES822854.1,
01212 Fatty acid metabolism [PATH:ko01212]	Contig21920,ES839301.1,Contig22739,DV437963.1,ES819963.1,Contig16297,Contig21921,ES849153.1,Contig28199,
01220 Degradation of aromatic compounds [PATH:ko01220]	Contig9198,ES828905.1,EV494163.1,
01230 Biosynthesis of amino acids [PATH:ko01230]	Contig8680,Contig3729,Contig1956,ES807523.1,ES844283.1,Contig7229,Contig4136,CD485971.1,ES822854.1,Contig9033,ES800767.1,JZ114449.1,Contig77,ES833809.1,JZ380231.1,ES811888.1,ES845159.1,ES814539.1,ES815976.1,DT463155.1,ES791317.1,Contig5273,
02010 ABC transporters [PATH:ko02010]	Contig24776,
02020 Two-component system [PATH:ko02020]	JZ380231.1,Contig16297,
03008 Ribosome biogenesis in eukaryotes [PATH:ko03008]	Contig10280,ES808562.1,JK697853.1,ES817156.1,DR452568.1,
03010 Ribosome [PATH:ko03010]	ES801917.1,ES828693.1,EV484516.1,EV482408.1,AJ513975.1,Contig26817,ES811964.1,Contig25771,ES847901.1,Contig1020,EV484134.1,EV482018.1,EV497612.1,ES846156.1,Contig18106,Contig7306,ES820471.1,Contig28360,Contig19207,ES842095.1,Contig4755,Contig19596,Contig6351,ES800095.1,ES847701.1,ES844133.1,ES839242.1,Contig122,Contig4422,Contig5882,Contig16096,ES826694.1,ES824108.1,ES825187.1,EV486614.1,EX171022…
03013 RNA transport [PATH:ko03013]	ES818214.1,JZ112151.1,Contig19727,ES824449.1,AI730908.1,Contig14746,ES818058.1,Contig4354,ES813982.1,Contig10548,Contig25416,Contig28483,ES833640.1,ES822101.1,Contig16588,Contig768,Contig1304,Contig5051,Contig11667,Contig13606,Contig22512,ES798172.1,ES813874.1,ES794887.1,EV488191.1,ES839353.1,EX172566.1,EX165666.1,DW517581.1,DW498424.1,AI725827.1,DV437984.1,Contig20030,DW482768.1,EX172547.1,HO091…
03015 mRNA surveillance pathway [PATH:ko03015]	HO091153.1,Contig20782,ES820775.1,Contig17927,Contig20242,Contig18831,
03018 RNA degradation [PATH:ko03018]	ES813714.1,DV849475.1,Contig5118,HO106470.1,Contig18587,AI725481.1,DT549902.1,ES808951.1,Contig7229,ES810030.1,ES818774.1,
03020 RNA polymerase [PATH:ko03020]	Contig23169,Contig23961,
03022 Basal transcription factors [PATH:ko03022]	ES842457.1,ES807841.1,
03030 DNA replication [PATH:ko03030]	DT558190.1,
03040 Spliceosome [PATH:ko03040]	Contig5376,ES846548.1,Contig18561,Contig18587,AI725481.1,DT549902.1,ES808951.1,DR461876.1,Contig27379,ES808720.1,Contig16245,Contig18792,Contig6536,HO091153.1,Contig13274,ES797620.1,Contig26694,Contig5701,Contig10661,Contig28574,
03050 Proteasome [PATH:ko03050]	ES809853.1,JK695220.1,Contig19341,ES819752.1,Contig744,
03060 Protein export [PATH:ko03060]	ES806137.1,Contig26077,ES804822.1,DT460913.1,
03070 Bacterial secretion system [PATH:ko03070]	ES806137.1,
03320 PPAR signaling pathway [PATH:ko03320]	Contig28199,Contig21921,ES849153.1,Contig22996,ES806576.1,ES805754.1,JZ381946.1,EX172330.1,
03410 Base excision repair [PATH:ko03410]	ES802727.1,DT558190.1,
03420 Nucleotide excision repair [PATH:ko03420]	DT558190.1,
03430 Mismatch repair [PATH:ko03430]	DW481900.1,DT558190.1,
03440 Homologous recombination [PATH:ko03440]	DR453485.1,
03450 Non-homologous end-joining [PATH:ko03450]	DR453485.1,
04010 MAPK signaling pathway [PATH:ko04010]	Contig4262,ES834916.1,
04011 MAPK signaling pathway - yeast [PATH:ko04011]	HO094070.1,DT466462.1,ES842409.1,
04012 ErbB signaling pathway [PATH:ko04012]	Contig4262,
04013 MAPK signaling pathway - fly [PATH:ko04013]	Contig4262,
04014 Ras signaling pathway [PATH:ko04014]	EX172293.1,Contig4262,Contig18602,ES847743.1,Contig4082,ES837248.1,
04015 Rap1 signaling pathway [PATH:ko04015]	EX172293.1,Contig4262,
04020 Calcium signaling pathway [PATH:ko04020]	Contig18360,Contig1868,Contig18176,ES851067.1,EX172293.1,
04022 cGMP - PKG signaling pathway [PATH:ko04022]	ES834916.1,EX172293.1,Contig18176,ES851067.1,Contig4262,
04024 cAMP signaling pathway [PATH:ko04024]	EX172293.1,Contig18602,ES847743.1,Contig4262,Contig21921,ES849153.1,
04062 Chemokine signaling pathway [PATH:ko04062]	Contig4262,
04066 HIF-1 signaling pathway [PATH:ko04066]	Contig4262,Contig26817,DW497834.1,
04068 FoxO signaling pathway [PATH:ko04068]	ES816824.1,CO491297.1,Contig4262,Contig6950,Contig6179,
04070 Phosphatidylinositol signaling system [PATH:ko04070]	DW500430.1,Contig18360,Contig21683,Contig22398,ES820709.1,ES833719.1,EX172293.1,
04071 Sphingolipid signaling pathway [PATH:ko04071]	Contig23072,Contig17927,Contig20242,Contig18831,Contig18602,ES847743.1,Contig1868,Contig4262,
04072 Phospholipase D signaling pathway [PATH:ko04072]	Contig18602,ES847743.1,Contig6874,Contig4262,ES792406.1,
04075 Plant hormone signal transduction [PATH:ko04075]	ES815184.1,ES826282.1,HO102407.1,ES825726.1,Contig21341,ES820156.1,DR460500.1,ES815602.1,ES793146.1,ES817295.1,Contig776,Contig18603,ES814353.1,ES844209.1,ES829134.1,Contig2324,Contig5758,ES798824.1,Contig4314,Contig15072,EX165643.1,Contig19145,Contig27346,EX167080.1,EX165700.1,CK988130.1,
04110 Cell cycle [PATH:ko04110]	Contig17642,ES805123.1,ES804693.1,JZ384673.1,Contig26996,ES842409.1,Contig8609,ES814594.1,JK695450.1,JK697669.1,ES790620.1,
04111 Cell cycle - yeast [PATH:ko04111]	Contig8609,JZ384673.1,ES790620.1,Contig17927,Contig19646,DW507472.1,JK695450.1,JK697669.1,ES814594.1,
04113 Meiosis - yeast [PATH:ko04113]	Contig2579,ES814594.1,Contig8609,Contig18831,Contig17927,
04114 Oocyte meiosis [PATH:ko04114]	Contig4262,ES842409.1,JZ384673.1,Contig8609,Contig18831,Contig17927,EX172293.1,
04115 p53 signaling pathway [PATH:ko04115]	Contig8231,Contig17304,ES812843.1,
04120 Ubiquitin mediated proteolysis [PATH:ko04120]	Contig18390,ES820001.1,ES799444.1,Contig19599,ES843205.1,CO493177.1,DW232396.1,DT466462.1,ES828928.1,Contig8231,Contig17304,ES812843.1,JZ384673.1,Contig16972,Contig8609,
04130 SNARE interactions in vesicular transport [PATH:ko04130]	HO104492.1,DT554578.1,
04139 Regulation of mitophagy - yeast [PATH:ko04139]	ES837540.1,Contig26742,Contig6179,
04140 Regulation of autophagy [PATH:ko04140]	DW519927.1,DW518768.1,Contig6179,
04141 Protein processing in endoplasmic reticulum [PATH:ko04141]	DW500844.1,Contig17688,Contig26077,Contig19387,ES842521.1,Contig95,ES806438.1,ES824449.1,AI730908.1,Contig3505,Contig6006,EV482183.1,Contig10967,ES820075.1,Contig27964,Contig19599,ES843205.1,CO493177.1,ES828928.1,ES799444.1,JZ384673.1,
04142 Lysosome [PATH:ko04142]	Contig13344,Contig23972,ES843943.1,ES851661.1,ES825497.1,EX172503.1,ES804588.1,ES816555.1,ES832651.1,Contig25877,Contig24776,ES826302.1,Contig12895,
04144 Endocytosis [PATH:ko04144]	ES792406.1,Contig18602,ES847743.1,ES813579.1,DT466462.1,ES818060.1,ES813011.1,Contig27782,ES846157.1,Contig19193,Contig4082,ES837248.1,Contig17550,ES822362.1,ES797900.1,ES841884.1,
04145 Phagosome [PATH:ko04145]	Contig4082,ES837248.1,Contig19655,Contig96,Contig13344,Contig23972,ES843943.1,ES851661.1,ES825497.1,EX172503.1,Contig4164,Contig22513,ES842521.1,
04146 Peroxisome [PATH:ko04146]	Contig21921,ES849153.1,Contig1736,Contig28199,DW506940.1,Contig26145,
04150 mTOR signaling pathway [PATH:ko04150]	Contig26817,
04151 PI3K-Akt signaling pathway [PATH:ko04151]	Contig4262,Contig26817,Contig17927,Contig20242,Contig18831,Contig6006,EV482183.1,Contig19387,ES842409.1,
04152 AMPK signaling pathway [PATH:ko04152]	Contig28727,Contig7229,Contig26996,Contig21920,Contig17927,Contig20242,Contig18831,Contig17550,ES822362.1,
04210 Apoptosis [PATH:ko04210]	Contig4164,Contig22513,ES804588.1,ES816555.1,Contig4262,
04211 Longevity regulating pathway - mammal [PATH:ko04211]	Contig18156,ES848992.1,Contig28727,
04212 Longevity regulating pathway - worm [PATH:ko04212]	Contig6179,ES810030.1,ES818774.1,
04213 Longevity regulating pathway - multiple species [PATH:ko04213]	Contig26145,ES805123.1,ES804693.1,
04214 Apoptosis -fly [PATH:ko04214]	Contig26742,
04260 Cardiac muscle contraction [PATH:ko04260]	Contig3849,HO090484.1,CO498126.1,ES814808.1,DW493072.1,Contig685,Contig1321,HO107024.1,HO091167.1,
04261 Adrenergic signaling in cardiomyocytes [PATH:ko04261]	EX172293.1,Contig17927,Contig20242,Contig18831,
04270 Vascular smooth muscle contraction [PATH:ko04270]	EX172293.1,Contig4262,
04310 Wnt signaling pathway [PATH:ko04310]	Contig5670,Contig8231,Contig17304,ES812843.1,ES820950.1,JZ384673.1,
04320 Dorso-ventral axis formation [PATH:ko04320]	Contig4262,
04330 Notch signaling pathway [PATH:ko04330]	Contig18792,ES805123.1,ES804693.1,
04350 TGF-beta signaling pathway [PATH:ko04350]	Contig17642,JZ384673.1,Contig17927,
04370 VEGF signaling pathway [PATH:ko04370]	Contig1868,Contig4262,
04380 Osteoclast differentiation [PATH:ko04380]	Contig4262,
04390 Hippo signaling pathway [PATH:ko04390]	Contig17927,Contig19646,ES842409.1,
04391 Hippo signaling pathway -fly [PATH:ko04391]	Contig19256,Contig17927,Contig19646,ES842409.1,
04510 Focal adhesion [PATH:ko04510]	Contig4262,
04530 Tight junction [PATH:ko04530]	Contig17927,
04540 Gap junction [PATH:ko04540]	Contig4262,Contig4164,Contig22513,
04550 Signaling pathways regulating pluripotency of stem cells [PATH:ko04550]	Contig4262,
04612 Antigen processing and presentation [PATH:ko04612]	Contig18226,Contig26382,Contig6006,EV482183.1,ES842521.1,EX165531.1,ES832651.1,ES838097.1,
04614 Renin-angiotensin system [PATH:ko04614]	JZ118776.1,
04620 Toll-like receptor signaling pathway [PATH:ko04620]	Contig4262,
04621 NOD-like receptor signaling pathway [PATH:ko04621]	Contig6006,EV482183.1,Contig19387,
04622 RIG-I-like receptor signaling pathway [PATH:ko04622]	Contig3922,
04626 Plant-pathogen interaction [PATH:ko04626]	JZ381978.1,EX172293.1,Contig4262,CK988130.1,Contig27127,ES792332.1,Contig19387,Contig6006,EV482183.1,JZ380598.1,
04650 Natural killer cell mediated cytotoxicity [PATH:ko04650]	Contig4262,
04660 T cell receptor signaling pathway [PATH:ko04660]	Contig4262,
04662 B cell receptor signaling pathway [PATH:ko04662]	Contig4262,
04664 Fc epsilon RI signaling pathway [PATH:ko04664]	Contig4262,
04666 Fc gamma R-mediated phagocytosis [PATH:ko04666]	Contig4262,Contig18602,ES847743.1,Contig1868,
04668 TNF signaling pathway [PATH:ko04668]	Contig4262,Contig26742,
04710 Circadian rhythm [PATH:ko04710]	JZ384673.1,
04712 Circadian rhythm - plant [PATH:ko04712]	Contig27516,ES810698.1,
04713 Circadian entrainment [PATH:ko04713]	EX172293.1,
04720 Long-term potentiation [PATH:ko04720]	EX172293.1,Contig4262,
04721 Synaptic vesicle cycle [PATH:ko04721]	ES806866.1,ES792406.1,ES813579.1,Contig19655,Contig96,Contig13344,Contig23972,ES843943.1,ES851661.1,ES825497.1,EX172503.1,
04722 Neurotrophin signaling pathway [PATH:ko04722]	Contig4262,EX172293.1,ES842409.1,
04723 Retrograde endocannabinoid signaling [PATH:ko04723]	Contig7673,
04724 Glutamatergic synapse [PATH:ko04724]	Contig18602,ES847743.1,JZ380231.1,
04725 Cholinergic synapse [PATH:ko04725]	Contig4262,
04726 Serotonergic synapse [PATH:ko04726]	Contig4262,
04727 GABAergic synapse [PATH:ko04727]	Contig25952,Contig6179,ES806866.1,JZ380231.1,
04728 Dopaminergic synapse [PATH:ko04728]	EX172293.1,Contig17927,Contig20242,Contig18831,
04730 Long-term depression [PATH:ko04730]	Contig17927,Contig4262,
04740 Olfactory transduction [PATH:ko04740]	EX172293.1,
04744 Phototransduction [PATH:ko04744]	EX172293.1,
04745 Phototransduction - fly [PATH:ko04745]	EX172293.1,
04750 Inflammatory mediator regulation of TRP channels [PATH:ko04750]	EX172293.1,
04810 Regulation of actin cytoskeleton [PATH:ko04810]	Contig4262,
04910 Insulin signaling pathway [PATH:ko04910]	EX172293.1,Contig21920,Contig26817,Contig4262,
04912 GnRH signaling pathway [PATH:ko04912]	EX172293.1,Contig18602,ES847743.1,Contig4262,
04914 Progesterone-mediated oocyte maturation [PATH:ko04914]	Contig26996,Contig6006,EV482183.1,Contig4262,
04915 Estrogen signaling pathway [PATH:ko04915]	Contig6006,EV482183.1,Contig19387,Contig4262,EX172293.1,
04916 Melanogenesis [PATH:ko04916]	Contig4262,EX172293.1,
04917 Prolactin signaling pathway [PATH:ko04917]	Contig4262,
04918 Thyroid hormone synthesis [PATH:ko04918]	Contig26077,Contig19387,
04919 Thyroid hormone signaling pathway [PATH:ko04919]	Contig4262,ES805123.1,ES804693.1,JK701224.1,Contig18360,
04920 Adipocytokine signaling pathway [PATH:ko04920]	Contig28199,Contig28727,
04921 Oxytocin signaling pathway [PATH:ko04921]	Contig4262,ES834916.1,EX172293.1,
04922 Glucagon signaling pathway [PATH:ko04922]	Contig6950,EX172293.1,Contig21920,Contig1956,ES807523.1,DW497834.1,
04923 Regulation of lipolysis in adipocyte [PATH:ko04923]	Contig7673,
04924 Renin secretion [PATH:ko04924]	EX172293.1,
04925 Aldosterone synthesis and secretion [PATH:ko04925]	EX172293.1,
04930 Type II diabetes mellitus [PATH:ko04930]	Contig1956,ES807523.1,
04931 Insulin resistance [PATH:ko04931]	ES817295.1,
04932 Non-alcoholic fatty liver disease (NAFLD) [PATH:ko04932]	Contig28727,Contig19421,ES841897.1,ES801077.1,Contig4115,EV492939.1,ES840873.1,DR453527.1,JZ371968.1,Contig3849,HO090484.1,CO498126.1,ES814808.1,DW493072.1,Contig685,Contig1321,HO107024.1,HO091167.1,
04933 AGE-RAGE signaling pathway in diabetic complications [PATH:ko04933]	Contig18360,
04940 Type I diabetes mellitus [PATH:ko04940]	Contig25952,ES810030.1,ES818774.1,
04961 Endocrine and other factor-regulated calcium reabsorption [PATH:ko04961]	ES792406.1,ES813579.1,ES797900.1,
04962 Vasopressin-regulated water reabsorption [PATH:ko04962]	ES797900.1,ES806866.1,Contig4082,ES837248.1,
04964 Proximal tubule bicarbonate reclamation [PATH:ko04964]	ES796081.1,
04966 Collecting duct acid secretion [PATH:ko04966]	Contig19655,Contig96,
04970 Salivary secretion [PATH:ko04970]	EX172293.1,
04971 Gastric acid secretion [PATH:ko04971]	EX172293.1,
04972 Pancreatic secretion [PATH:ko04972]	Contig17550,ES822362.1,ES797900.1,
04974 Protein digestion and absorption [PATH:ko04974]	JZ118776.1,
04975 Fat digestion and absorption [PATH:ko04975]	ES833809.1,
04978 Mineral absorption [PATH:ko04978]	DR452968.1,DW506827.1,DW501472.1,DW499145.1,
05010 Alzheimer's disease [PATH:ko05010]	Contig19421,ES841897.1,ES801077.1,Contig4115,EV492939.1,ES840873.1,DR453527.1,JZ371968.1,Contig3849,HO090484.1,CO498126.1,ES814808.1,DW493072.1,Contig685,Contig1321,HO107024.1,HO091167.1,Contig6145,EV491206.1,ES834528.1,EX172293.1,
05012 Parkinson's disease [PATH:ko05012]	Contig18390,ES820001.1,Contig19599,ES843205.1,CO493177.1,Contig19421,ES841897.1,ES801077.1,Contig4115,EV492939.1,ES840873.1,DR453527.1,JZ371968.1,Contig3849,HO090484.1,CO498126.1,ES814808.1,DW493072.1,Contig685,Contig1321,HO107024.1,HO091167.1,Contig6145,EV491206.1,ES834528.1,Contig18176,ES851067.1,
05014 Amyotrophic lateral sclerosis (ALS) [PATH:ko05014]	Contig26145,
05016 Huntington's disease [PATH:ko05016]	ES813579.1,ES805123.1,ES804693.1,Contig23961,Contig26145,Contig19421,ES841897.1,ES801077.1,Contig4115,EV492939.1,ES840873.1,DR453527.1,JZ371968.1,Contig3849,HO090484.1,CO498126.1,ES814808.1,DW493072.1,Contig685,Contig1321,HO107024.1,HO091167.1,Contig6145,EV491206.1,ES834528.1,Contig18176,ES851067.1,
05020 Prion diseases [PATH:ko05020]	Contig26077,Contig26145,DW482622.1,Contig4262,
05031 Amphetamine addiction [PATH:ko05031]	EX172293.1,
05034 Alcoholism [PATH:ko05034]	ES805123.1,ES804693.1,ES796087.1,DR456319.1,ES808737.1,Contig4262,EX172293.1,
05100 Bacterial invasion of epithelial cells [PATH:ko05100]	ES792406.1,
05110 Vibrio cholerae infection [PATH:ko05110]	Contig19655,Contig96,Contig13344,Contig23972,ES843943.1,ES851661.1,ES825497.1,EX172503.1,
05120 Epithelial cell signaling in Helicobacter pylori infection [PATH:ko05120]	Contig19655,Contig96,Contig13344,Contig23972,ES843943.1,ES851661.1,ES825497.1,EX172503.1,
05130 Pathogenic Escherichia coli infection [PATH:ko05130]	Contig4164,Contig22513,Contig13636,Contig27915,ES796546.1,DW494667.1,DW494666.1,
05133 Pertussis [PATH:ko05133]	EX172293.1,
05134 Legionellosis [PATH:ko05134]	ES810030.1,ES818774.1,ES818214.1,JZ112151.1,
05142 Chagas disease (American trypanosomiasis) [PATH:ko05142]	Contig17927,ES842521.1,
05145 Toxoplasmosis [PATH:ko05145]	JZ381978.1,
05146 Amoebiasis [PATH:ko05146]	Contig4082,ES837248.1,
05152 Tuberculosis [PATH:ko05152]	ES838097.1,ES810030.1,ES818774.1,Contig1868,EX172293.1,Contig4082,ES837248.1,Contig13344,Contig23972,ES843943.1,ES851661.1,ES825497.1,EX172503.1,
05160 Hepatitis C [PATH:ko05160]	Contig17927,
05161 Hepatitis B [PATH:ko05161]	Contig4262,Contig3922,Contig26996,
05164 Influenza A [PATH:ko05164]	Contig4262,
05166 HTLV-I infection [PATH:ko05166]	ES842521.1,ES851067.1,Contig18176,DW486097.1,Contig8609,ES838097.1,
05168 Herpes simplex infection [PATH:ko05168]	ES816824.1,CO491297.1,JZ384673.1,Contig26694,Contig5701,Contig10661,Contig28574,ES807841.1,
05169 Epstein-Barr virus infection [PATH:ko05169]	Contig23961,ES842409.1,DW227585.1,Contig18792,ES805123.1,ES804693.1,ES809853.1,JK695220.1,ES816824.1,CO491297.1,Contig26996,DT466462.1,
05200 Pathways in cancer [PATH:ko05200]	Contig4262,DW507472.1,ES805123.1,ES804693.1,DW481900.1,Contig6006,EV482183.1,Contig19387,
05202 Transcriptional misregulation in cancers [PATH:ko05202]	ES805123.1,ES804693.1,ES834916.1,
05203 Viral carcinogenesis [PATH:ko05203]	ES842409.1,Contig3922,DR456319.1,ES808737.1,ES816824.1,CO491297.1,Contig18792,DW227585.1,Contig26996,Contig17642,EX163963.1,ES805123.1,ES804693.1,ES796087.1,Contig1956,ES807523.1,Contig8609,DW486097.1,
05204 Chemical carcinogenesis [PATH:ko05204]	Contig797,Contig4088,Contig4968,Contig9598,ES835286.1,ES797777.1,ES795010.1,ES811231.1,ES797005.1,ES804411.1,ES834023.1,EX163958.1,EV494163.1,
05205 Proteoglycans in cancer [PATH:ko05205]	Contig4262,Contig26817,
05206 MicroRNAs in cancer [PATH:ko05206]	Contig2506,ES828863.1,Contig4262,
05210 Colorectal cancer [PATH:ko05210]	Contig4262,DW481900.1,
05211 Renal cell carcinoma [PATH:ko05211]	Contig4262,
05212 Pancreatic cancer [PATH:ko05212]	Contig4262,
05213 Endometrial cancer [PATH:ko05213]	Contig4262,
05214 Glioma [PATH:ko05214]	EX172293.1,Contig4262,
05215 Prostate cancer [PATH:ko05215]	Contig4262,Contig6006,EV482183.1,Contig19387,
05216 Thyroid cancer [PATH:ko05216]	Contig4262,
05218 Melanoma [PATH:ko05218]	Contig4262,
05219 Bladder cancer [PATH:ko05219]	Contig4262,
05220 Chronic myeloid leukemia [PATH:ko05220]	Contig4262,ES805123.1,ES804693.1,
05221 Acute myeloid leukemia [PATH:ko05221]	Contig4262,
05222 Small cell lung cancer [PATH:ko05222]	DW507472.1,
05223 Non-small cell lung cancer [PATH:ko05223]	Contig4262,
05230 Central carbon metabolism in cancer [PATH:ko05230]	Contig1956,ES807523.1,DW497834.1,Contig4262,Contig7229,
05231 Choline metabolism in cancer [PATH:ko05231]	Contig4262,Contig18602,ES847743.1,
05322 Systemic lupus erythematosus [PATH:ko05322]	DR456319.1,ES808737.1,
05323 Rheumatoid arthritis [PATH:ko05323]	Contig19655,Contig96,Contig13344,Contig23972,ES843943.1,ES851661.1,ES825497.1,EX172503.1,
05416 Viral myocarditis [PATH:ko05416]	Contig20030,DW482768.1,
